# Supplementary material for: Bayesian biclustering by dynamics: Algorithm testing, comparison against random agglomeration, and calculation of application specific prior information
Source: MethodsX. 2020 Apr 22;7:100897. doi: 10.1016/j.mex.2020.100897 (PMC7199012; doi:10.1016/j.mex.2020.100897)
Supplement: Supplementary file 1 [file mmc1.zip › BBCD.java]

package bbcdpackage;
import java.io.*;
import java.util.*;


//---------
class tll {
	private double score;
	private double[][][] cstats;
	
	public tll(double calcscore, double[][][] calcstats) {
		this.score = calcscore;
		this.cstats = calcstats;
	}
	
	public double getScore() {
		return score;
	}
	
	public double[][][] getStats() {
		return cstats;
	}
}


//---------
public class BBCD {
	
	// input variables
	private int cof, maxvarstatesX, maxvarstatesY, numMCs;
	private double sig;
	private boolean nupriors;
	
	private int[][]ts;
	private int[][] priors;							// assumes one prior per time series in `ts`
	private double[][][] MCs;
	
	// general variables
	private int numvar, maxopstates;
	private int[][][][] clusterSTcounts;
	private int[][][][] clusterSTpriors;
	private int[][] validclusters;
	private double[][][] clusterstats;
	
	// well and stage variables
	private int[][][] ccc_wells;
	private int[][][] cccprior_wells;
	private double[][][] ccp_wells;
	private int[] vc_wells;
	private double[][] welldists;
	private double[] ls_wells;
	private double[][] wellscores;
	
	private int[][][] ccc_stages;
	private int[][][] cccprior_stages;
	private double[][][] ccp_stages;
	private int[] vc_stages;
	private double[] stagedists;
	private double[] ls_stages;
	private double[] stagescores;
	
	// output variables
	private String outfile;
	
	// matrix product count
	private long mpcount;
	
	//------------------------------------------------------------------------------------------------------------------	
	public BBCD () {
		int n;
		
//		n = 100;									// for synthetic data
		n = 350;									// for semi-synthetic and sagd data
//		n = 650;									// for 640x384 data set (Sc2d)
		
		ts = new int[n][n];
		priors = new int[n][n];							// assumes one prior per time series in `ts`

		// first initialize ts and priors to -1
		for (int i = 0; i < n; i++) {
			Arrays.fill(ts[i], -1);
			Arrays.fill(priors[i], -1);
		}
	}
	 
	
	//------------------------------------------------------------------------------------------------------------------	
	public int getnumMCs() {
		return numMCs;
	}
	
	//------------------------------------------------------------------------------------------------------------------	
	public void getInputs(String[] args) {
		int x, y, str_int;
		double str_dbl;
		String line;
		String[] values;
		BufferedReader in;
		
		x = 0;
		y = 0;
		
		try {
			in = new BufferedReader(new FileReader(args[0]));
			x = 0;
			while ((line = in.readLine()) != null)	//file reading
			{
				if (!line.substring(0,1).equals("%")) {
					y = 0;
					values = line.split(",");
		        	for (String str : values)
		        	{
		        		str_int = Integer.parseInt(str);
		        		ts[x][y]=str_int;
		        		y=y+1;
		        	}
					x=x+1;
				}
			}
        	in.close();
		}
        catch (IOException ioe) {
            // The first argument isn't a valid file name
            System.out.println("The first argument must be the name of the file containing the time series data.");
            ioe.printStackTrace();
            System.exit(1);
        }
		
		if (!args[1].equals("null")) {
			try {
				in = new BufferedReader(new FileReader(args[1]));
				x = 0;
				while ((line = in.readLine()) != null)	//file reading
				{
					if (!line.substring(0,1).equals("%")) {
						y = 0;
						values = line.split(",");
			        	for (String str : values)
			        	{
			        		str_int = Integer.parseInt(str);
			        		priors[x][y]=str_int;
			        		y=y+1;
			        	}
			        	x=x+1;
					}
				}
	        	in.close();
	        	nupriors = true;
			}
	        catch (IOException ioe) {
	            // The second argument isn't a valid file name
	        	System.out.println("The second argument must be \"null\" or the name of the file containing the prior data.");
	        	ioe.printStackTrace();
	            System.exit(1);
	        }
		}
		else {
			nupriors = false;
		}
		
		try {
			if (!args[2].equals("null")) {
				sig = Double.parseDouble(args[2]);
			}
				else {
				sig = 0.01;
			}
			if (!args[3].equals("null")) {
				cof = Integer.parseInt(args[3]);
			}
				else {
				cof = 2;
			}
			maxvarstatesX = Integer.parseInt(args[4]);
			maxvarstatesY = Integer.parseInt(args[5]);
			outfile = args[6];
		}
        catch (Exception e) {
            // Print an error message explaining the remaining arguments.
            System.out.println("The third argument must be a float specifying the significance level of prior data (default = 0.01).");
            System.out.println("The fourth argument must be a integer specifying the cutoff factor (default = 2).");
            System.out.println("The fifth argument must be a integer specifying the number of discrete states in series X.");
            System.out.println("The sixth argument must be a integer specifying the number of discrete states in series Y.");
            System.out.println("The seventh argument must be a string indicating the name of the output file.");
            System.exit(1);
        }
		
		// initialize boundary variables at the same time
		numvar = x;						// assumes that rows = instances
		maxopstates = y;				// assumes that columns = time steps
		
		
		if (!args[7].equals("null")) {
			
			int nmc = 0;
			boolean nextmc = true;
			MCs = new double[20][maxvarstatesX][maxvarstatesY];
			
			
			try {
				in = new BufferedReader(new FileReader(args[7]));
				
				x = 0;
				while ((line = in.readLine()) != null)	//file reading
				{
					if (line.charAt(0) == ',') {
						nextmc = true;
						x = 0;
					} else {
						
			        	if (nextmc) {
			        		nmc = nmc + 1;
			        		nextmc = false;
			        	}
			        	
						y = 0;
						values = line.split(",");
			        	for (String str : values)
			        	{
			        		str_dbl = Double.parseDouble(str);
			        		MCs[nmc-1][x][y] = str_dbl;
			        		y = y + 1;
			        	}
			        	x = x + 1;
					}
				}
	        	in.close();
	        	numMCs = nmc;
			}
	        catch (IOException ioe) {
	            // The first argument isn't a valid file name
	        	System.out.println("The eighth argument must be \"null\" or the name of the file containing the generating matrices.");
	        	ioe.printStackTrace();
	            System.exit(1);
	        }
		}
	}
	
	
	//------------------------------------------------------------------------------------------------------------------	
//	public void initialize_wells_stages_clusters_withpriors6(	int[][] ts, int[][] priors, 
//																int maxvarstatesX, int maxvarstatesY, 
//																int numvar, int maxopstates) {
	public void initialize_wells_stages_clusters_withpriors6(boolean nupriors) {
		boolean seen = false;
		int i, j, s1, s2;
		int lastvalidopstate = 1;
		
		clusterSTcounts = new int[numvar][maxopstates][maxvarstatesX][maxvarstatesY];
		clusterSTpriors = new int[numvar][maxopstates][maxvarstatesX][maxvarstatesY];
		clusterstats = new double[numvar][maxopstates][4];
		cccprior_wells = new int[numvar][maxvarstatesX][maxvarstatesY];
		cccprior_stages = new int[maxopstates][maxvarstatesX][maxvarstatesY];
		ccc_wells = new int[numvar][maxvarstatesX][maxvarstatesY];
		ccc_stages = new int[maxopstates][maxvarstatesX][maxvarstatesY];	
		
		validclusters = new int[numvar][maxopstates];
		for (i = 0; i < numvar; i++) {
			Arrays.fill(validclusters[i], 1);
		}
		
		for (i = 0; i < numvar; i++) {
			for (j = 0; j < maxopstates-1; j++) {
				// move to next well if end of series is flagged
				if (ts[i][j+1] == -1 && priors[i][j+1] == -1) {
					break;
				}
				
				if (nupriors) {
					// create prior state transitions
					s1 = priors[i][j];
					s2 = priors[i][j+1];
					if (s1 != -1 && s2 != -1) {
						clusterSTpriors[i][j][s1][s2] = clusterSTpriors[i][j][s1][s2] + 1;
						cccprior_wells[i][s1][s2] = cccprior_wells[i][s1][s2] + 1;
						cccprior_stages[j][s1][s2] = cccprior_stages[j][s1][s2] + 1;
					}
				}
				
				// create ts state transitions
				s1 = ts[i][j];
				s2 = ts[i][j+1];

//				if (s1 != -1 && s2 != -1) {
				if (s1 > -1 && s2 > -1) {
					clusterSTcounts[i][j][s1][s2] = clusterSTcounts[i][j][s1][s2] + 1;
					ccc_wells[i][s1][s2] = ccc_wells[i][s1][s2] + 1;
					ccc_stages[j][s1][s2] = ccc_stages[j][s1][s2] + 1;
				}
				seen = true;
			}	
			
			if (seen) {
				if (j > lastvalidopstate) {
					lastvalidopstate = j;
				}
				seen = false;
			}
		}
		maxopstates = lastvalidopstate;	
	}
	
	
	//------------------------------------------------------------------------------------------------------------------		
//	public void initialize_cccwells_cccstages4(	int[][][][] clusterSTcounts, int[][][][] cSTpriors, 
//												int numvar, int maxopstates, 
//												int maxvarstatesX, int maxvarstatesY, double sig) {
	public void initialize_cccwells_cccstages4() {		
		int i, j, v, s;
		double[][] a = new double[maxvarstatesX][maxvarstatesY];
		double[][] temp = new double[maxvarstatesX][maxvarstatesY];
		double[] tempsum = new double[maxvarstatesX];
		
		ccp_wells = new double[numvar][maxvarstatesX][maxvarstatesY];
		ccp_stages = new double[maxopstates][maxvarstatesX][maxvarstatesY];		
		
		// initialize non-zero well and stage variables
		vc_wells = new int[numvar];
		ls_wells = new double[numvar];
		welldists = new double[numvar][numvar];
		wellscores = new double[numvar][numvar];
		Arrays.fill(vc_wells, 1);	
		// fill 2D arrays
		for (i = 0; i < numvar; i++) {
			Arrays.fill(welldists[i], 999999);
			Arrays.fill(wellscores[i], 999999);
		}
		
		vc_stages = new int[maxopstates];
		stagedists = new double[maxopstates];
		ls_stages = new double[maxopstates];
		stagescores = new double[maxopstates];
		Arrays.fill(vc_stages, 1);
		Arrays.fill(stagedists, 999999);
		Arrays.fill(stagescores, 999999);
	
		
		// make representations for ccp_wells
		for (v = 0; v < numvar; v++) {
			
		    for (i = 0; i < maxvarstatesX; i++){
		    	tempsum[i] = 0;
		        for (j = 0; j < maxvarstatesY; j++){
		        	a[i][j] = (cccprior_wells[v][i][j] + 1) * sig;
		        	temp[i][j] = ccc_wells[v][i][j] + a[i][j];
		        	tempsum[i] = tempsum[i] + temp[i][j];
		        }
		        for (j = 0; j < maxvarstatesY; j++){
		        	ccp_wells[v][i][j] = temp[i][j] / tempsum[i];
		        	ls_wells[v] = ls_wells[v] + (-Math.log(ccp_wells[v][i][j]) * ccc_wells[v][i][j]);
		        }
		    }
		    mpcount = mpcount + 2;
		}
		
		// make representations for ccp_stages
		a = new double[maxvarstatesX][maxvarstatesY];
		temp = new double[maxvarstatesX][maxvarstatesY];
		tempsum = new double[maxvarstatesX];
		
		for (s = 0; s < maxopstates; s++) {
			
		    for (i = 0; i < maxvarstatesX; i++){
		    	tempsum[i] = 0;
		        for (j = 0; j < maxvarstatesY; j++){
		        	a[i][j] = (cccprior_stages[s][i][j] + 1) * sig;
		        	temp[i][j] = ccc_stages[s][i][j] + a[i][j];
		        	tempsum[i] = tempsum[i] + temp[i][j];
		        }
		        for (j = 0; j < maxvarstatesY; j++){
		        	ccp_stages[s][i][j] = temp[i][j] / tempsum[i];
		        	ls_stages[s] = ls_stages[s] + (-Math.log(ccp_stages[s][i][j]) * ccc_stages[s][i][j]);
		        }
		    }
		    mpcount = mpcount + 2;
		}
	}
	
	
	//------------------------------------------------------------------------------------------------------------------	

		public tll total_loglikelihood_withpriors6(int[][][][] cST, int[][][][] cSTprior, int[][] vc, double[][][] cstats) {	
			
		int p, q, i, j, n_ki, n_kij, clustercount;
		double a, a_k, a_ki, a_kij, m, m_k, subtotal1_k, subtotal2_k, gammalnsum, ln_fmC, ln_fmXXC, ln_pSMC;
		
		ln_fmXXC = 0;
		ln_fmC = 0;
		a = 0;
		m = 0;
		clustercount = 0;
		
		for (p = 0; p < numvar; p++) {
			for (q = 0; q < maxopstates; q++) {
				if (cstats[p][q][0] == 0) {
					
					// ignore invalid clusters
					if (vc[p][q] == 0) {
						continue;
					}
					
					a_k = 0;
					subtotal1_k = 0;
					m_k = vc[p][q];
					
					// calculate f(m,X_t-1,X_t,C)
		            for (i = 0; i < maxvarstatesX; i++) {
		                a_ki = 0;
		                n_ki = 0;
		                gammalnsum = 0;
		                
		                for (j = 0; j < maxvarstatesY; j++) {
		                    a_kij = (cSTprior[p][q][i][j] + 1) * sig;
		                    n_kij = cST[p][q][i][j];
		                    a_ki = a_ki + a_kij;
		                    n_ki = n_ki + n_kij; 
		                    gammalnsum = gammalnsum + Gamma.logGamma(a_kij + n_kij) - Gamma.logGamma(a_kij);
		                }
		                a_ki = a_ki - (sig * maxvarstatesY) + sig;   	//  equivalent to a_ki = sum((cSTprior(i,:,q,p) + 1) * sig)
		                subtotal1_k = subtotal1_k  + Gamma.logGamma(a_ki) - Gamma.logGamma(a_ki + n_ki) + gammalnsum;
		                a_k = a_k + a_ki;
		            }
		            ln_fmXXC = ln_fmXXC + subtotal1_k;
		            mpcount = mpcount + 1;

		            // start calculation f(m,C)
		            a_k = a_k - (sig * maxvarstatesX) + sig;   			// equivalent to a_k = sum(sum((cSTprior(:,:,q,p) + 1) * sig))
		            subtotal2_k = Gamma.logGamma(a_k + m_k) - Gamma.logGamma(a_k);
		            ln_fmC = ln_fmC + subtotal2_k;
		           	a = a + a_k;
		           	m = m + m_k;
		            cstats[p][q][0] = m_k;              			// # of transitions (MCs)
		            cstats[p][q][1] = a_k;              			// sum of priors
		            cstats[p][q][2] = subtotal1_k;      			// ln_fmXXC subtotal
		            cstats[p][q][3] = subtotal2_k;      			// ln_fmC subtotal
		            clustercount = clustercount + 1;
				}
		        else {
		           	m = m + cstats[p][q][0];            
		            a = a + cstats[p][q][1];
		            ln_fmXXC = ln_fmXXC + cstats[p][q][2];
		            ln_fmC = ln_fmC + cstats[p][q][3];
		            clustercount = clustercount + 1;
		        }
			}
		}
		
		// finish calculation f(m,C)
		a = a - (sig * clustercount) + sig;
		ln_fmC = ln_fmC + Gamma.logGamma(a) - Gamma.logGamma(a + m);
		
		// calculate p(S|MC)
		ln_pSMC = ln_fmC + ln_fmXXC;
		
		return new tll(ln_pSMC, cstats);
	}
			
	
	//------------------------------------------------------------------------------------------------------------------	

	public double KLfilter(double[][] p1, double[][] p2) {
			
		int i, j;
		double d1, d2, dist, subdist1, subdist2;
		
		dist = 0;
		for (i = 0; i < maxvarstatesX; i++) {
			subdist1 = 0;
			subdist2 = 0;
			
			for (j = 0; j < maxvarstatesY; j++) {
				d1 = (p1[i][j] * Math.log(p1[i][j] / p2[i][j]));				// natural logarithms used
				if (!Double.isNaN(d1)) {
					subdist1 = subdist1 + d1;									// d(p1_i, p2_i)
				}
				
				d2 = (p2[i][j] * Math.log(p2[i][j] / p1[i][j]));				// natural logarithms used
				if (!Double.isNaN(d2)) {
					subdist2 = subdist2 + d2;									// d(p2_i, p1_i)
				}
			}
			dist = dist + (subdist1 + subdist2)/2;
		}
        mpcount = mpcount + 1;
		return dist/maxvarstatesX;
	}
	
	
	//------------------------------------------------------------------------------------------------------------------	

	public double logScore(int[][] mc1, int[][] mc2, int[][] mcprior1, int[][] mcprior2) {
		
		int i, j;
		double score, totalscore;
		double[][] xw = new double[maxvarstatesX][maxvarstatesY];
		double[][] xwprior = new double[maxvarstatesX][maxvarstatesY];
		double[][] xwp = new double[maxvarstatesX][maxvarstatesY];
		double[][] a = new double[maxvarstatesX][maxvarstatesY];
		double[][] temp = new double[maxvarstatesX][maxvarstatesY];
		double[] tempsum = new double[maxvarstatesX];
		
		
		totalscore = 0;
		score = 0;
		for (i = 0; i < maxvarstatesX; i++){
		    	tempsum[i] = 0;
		        for (j = 0; j < maxvarstatesY; j++){
		        	xw[i][j] = mc1[i][j] + mc2[i][j];
		        	xwprior[i][j] = mcprior1[i][j] + mcprior2[i][j];
		        	a[i][j] = (xwprior[i][j] + 1) * sig;
		        	temp[i][j] = xw[i][j] + a[i][j];
		        	tempsum[i] = tempsum[i] + temp[i][j];
		        }
		        for (j = 0; j < maxvarstatesY; j++){
		        	xwp[i][j] = temp[i][j] / tempsum[i];
		        	// the following line multiplies by observed transitions xw[i][j] and not combined transitions temp[i][j]
		        	score = score + (-Math.log(xwp[i][j]) * xw[i][j]);
		        }
		}
        mpcount = mpcount + 2;
//		totalscore = totalscore + score/maxvarstatesX;
		totalscore = totalscore + score;
		return totalscore;
	}
	

	//------------------------------------------------------------------------------------------------------------------	

	public double[] findKLdistance_allwells7a(double[]mindist_wells, double prevmindist_wells) {
			
		int p, q;
		double score;
		
		// calculate KL distances between all wells and store closest pair
		Arrays.fill(mindist_wells, 999999);

		for (p = 0; p < numvar-1; p++) {
			if (vc_wells[p] > 0) {
				for (q = p+1; q < numvar; q++) {
					if (vc_wells[q] > 0) {
						
						if (welldists[p][q] == 999999) {
							welldists[p][q] = KLfilter(ccp_wells[p], ccp_wells[q]);
						}
						
						if (wellscores[p][q] == 999999) { 
							wellscores[p][q] = logScore(ccc_wells[p], ccc_wells[q], cccprior_wells[p], cccprior_wells[q]);
						}
		                    
	                    // 0 <= welldists <= 1 always, and usually, wellscores >= (ls_wells(p) + ls_wells(q))
	                    // However, it can happen that the joined cluster has a lower loss score (wellscore) than the summed individual loss scores... this is a beneficial join.
	                    // In this case, just go with the lowest (combined) score regardless of whether the welldist component is the lowest KLdist.
	                    score = welldists[p][q] * (wellscores[p][q] - ls_wells[p] - ls_wells[q]);
	                    if (score < mindist_wells[0]) {
                    		mindist_wells[0] = score;
                            mindist_wells[1] = p;
                            mindist_wells[2] = q;
                            
	                    	if (prevmindist_wells > 1 && score >= (cof * prevmindist_wells)) {
	                    		mindist_wells[3] = 0;					// skip
	                    	}
	                    	else {
	                    		mindist_wells[3] = 1;					// use
	                    	}		                    		
	                    }
					}
				}
			}
		}
		
		return mindist_wells;
	}
	
	
	//------------------------------------------------------------------------------------------------------------------	

	public double[] findKLdistance_allstages7a(double[]mindist_stages, double prevmindist_stages) {
		
		int p, q;
		double score;

		
		// calculate KL distances between all wells and store closest pair
		Arrays.fill(mindist_stages, 999999);
		
		
		for (p = 0; p < maxopstates-1; p++) {
			if (vc_stages[p] > 0) {
				q = p + 1;

		        while (q < maxopstates && vc_stages[q] == 0) {
		        	 q = q + 1;
		        }
		        if (q == maxopstates) {
		        	continue;
		        }
		        
				if (vc_stages[q] > 0) {
						
					if (stagedists[p] == 999999 || stagedists[q] == 999999) {
						stagedists[p] = KLfilter(ccp_stages[p], ccp_stages[q]);
					}
						
					if (stagescores[p] == 999999 || stagescores[q] == 999999) { 
						stagescores[p] = logScore(ccc_stages[p], ccc_stages[q], cccprior_stages[p], cccprior_stages[q]);
					}
					
	                // 0 <= stagedists <= 1 always, and usually, stagescores >= (ls_stages(p) + ls_stages(q)) 
	            	// However, it can happen that the joined cluster has a lower loss score (stagescore) than the summed individual loss scores... this is a beneficial join.
					// In this case, just go with the lowest (combined) score regardless of whether the stagedist component is the lowest KLdist.
	            	score = stagedists[p] * (stagescores[p] - ls_stages[p] - ls_stages[q]);
	             	if (score < mindist_stages[0]) {
	             		mindist_stages[0] = score;
                    	mindist_stages[1] = p;
                    	mindist_stages[2] = q;
                    	
	                	if (prevmindist_stages > 1 && score >= (cof * prevmindist_stages)) {
	                		mindist_stages[3] = 0;				// skip
	                	}
	                	else {
	                    	mindist_stages[3] = 1;				// use
	                    }		                    		
	             	}
				}
			}
		}
		
		return mindist_stages;
	}
	
	
	
	//------------------------------------------------------------------------------------------------------------------	
	public BBCDResult bbcdBase (String[] args, BBCDResult res) {
		
		int i, j, k, l, fc, s1, s2, v, w1, w2, wcheck, scheck, numwellclusters, numstageclusters;
		double prevscore, newscore, prevmindist_wells, prevmindist_stages;
		String txt;
		int[][] xvc;
		int[][][][] xccc, xcccprior;
		double[][][] xcstats;
		tll tllresult;
		
		mpcount = 0;						// matrix product count
		int maxiterations = 1000;
		getInputs(args);
		
		double[] mindist_wells = new double[4];
		double[] mindist_stages = new double[4];
		double[][] a = new double[maxvarstatesX][maxvarstatesY];
		double[][] temp = new double[maxvarstatesX][maxvarstatesY];
		double[] tempsum = new double[maxvarstatesX];
		
		char[] joinschr = new char[maxiterations];
		int[][] joins = new int[maxiterations][2];
		int[][][] nearestMCs = new int[maxiterations][numvar][maxopstates];
		

		
		try {
			// output file to keep track of joins in each iteration
			FileWriter fw = new FileWriter(outfile);
			BufferedWriter out = new BufferedWriter(fw);
			txt = String.format("------------ %s ------------\r\n", outfile);
			out.write(txt);

		
			// initialize primary variables
			initialize_wells_stages_clusters_withpriors6(nupriors);
			
			// initialize remaining variables
			initialize_cccwells_cccstages4();	
			
			
//	txt = String.format("mpc1 = %d   ", mpcount);
//	System.out.println(txt);
			
			
			// initial ML score
			tllresult = total_loglikelihood_withpriors6(clusterSTcounts, clusterSTpriors, validclusters, clusterstats);
	        prevscore = tllresult.getScore();
	        clusterstats = tllresult.getStats();
	        
//	txt = String.format("mpc2 = %d   ", mpcount);
//	System.out.println(txt);	        
			
			txt = String.format("initial score = %f\r\n", prevscore);
			out.write(txt);
			
			
			// iterate until no more changes or maxiterations
			fc = 0;
			wcheck = 1;
			scheck = 2;
			numwellclusters = numvar; 
			numstageclusters = maxopstates;
			prevmindist_wells = 0;
			prevmindist_stages = 0;
			
			while (fc < maxiterations) {
				
			    if (wcheck == 1) {
			            // calculate KL distances between all wells
			            mindist_wells = findKLdistance_allwells7a(mindist_wells, prevmindist_wells);
			    }
			    if (scheck == 2) {
			            // calculate KL distances between all stages		            
			            mindist_stages = findKLdistance_allstages7a(mindist_stages, prevmindist_stages);
			    }
  
			    
			    // try combining mindist groupings
			    xccc = clusterSTcounts.clone();
			    xcccprior = clusterSTpriors.clone();
			    xvc = validclusters.clone();
			    xcstats = clusterstats.clone();
			
			    if (mindist_wells[0] <= mindist_stages[0] && wcheck >= 0) {

			        // more valid options --> exit
			        if (mindist_wells[0] == 999999 || (mindist_wells[3] == 0)) {
			            break;
			        }
			        			        
			        w1 = (int)mindist_wells[1];
			        w2 = (int)mindist_wells[2];
			        
			        // check full LLscore calculation
			        for (k = 0; k < maxopstates; k++){
			        	for (i = 0; i < maxvarstatesX; i++){
			        		for (j = 0; j < maxvarstatesY; j++){
						        xccc[w1][k][i][j] = xccc[w1][k][i][j] + xccc[w2][k][i][j];
						        xccc[w2][k][i][j] = xccc[w2][k][i][j] - xccc[w2][k][i][j];
						        xcccprior[w1][k][i][j] = xcccprior[w1][k][i][j] + xcccprior[w2][k][i][j];
						        xcccprior[w2][k][i][j] = xcccprior[w2][k][i][j] - xcccprior[w2][k][i][j];
			        		}
			        	}
			            mpcount = mpcount + 1;
				        xvc[w1][k] = xvc[w1][k] + xvc[w2][k];
				        xvc[w2][k] = xvc[w2][k] - xvc[w2][k];
				        xcstats[w1][k][0] = 0;
				        xcstats[w2][k][0] = 0;
			        }
			        
			        tllresult = total_loglikelihood_withpriors6(xccc, xcccprior, xvc, xcstats);	
			        newscore = tllresult.getScore();
			        xcstats = tllresult.getStats();			        
		        
			        if (newscore > prevscore) {
			           
			           // keep
				        for (k = 0; k < maxopstates; k++){
				        	for (i = 0; i < maxvarstatesX; i++){
				        		for (j = 0; j < maxvarstatesY; j++){
				        			clusterSTcounts[w1][k][i][j] = xccc[w1][k][i][j];
				        			clusterSTcounts[w2][k][i][j] = xccc[w2][k][i][j];
				        			clusterSTpriors[w1][k][i][j] = xcccprior[w1][k][i][j];
				        			clusterSTpriors[w2][k][i][j] = xcccprior[w2][k][i][j];
				        			if (k == 0) {
						        	   ccc_wells[w1][i][j] = 0;
						        	   cccprior_wells[w1][i][j] = 0;
				        			}
				        			ccc_wells[w1][i][j] = ccc_wells[w1][i][j] + xccc[w1][k][i][j];
				        			cccprior_wells[w1][i][j] = cccprior_wells[w1][i][j] + xcccprior[w1][k][i][j];
				        		}
				        	}
				            mpcount = mpcount + 1;
				        	validclusters[w1][k] = xvc[w1][k];
				           validclusters[w2][k] = xvc[w2][k];
				           for (l = 0; l < 4; l++){
				        	   clusterstats[w1][k][l] = xcstats[w1][k][l];
					           clusterstats[w2][k][l] = xcstats[w2][k][l];     
				           }
				        }

				        ls_wells[w1] = 0;
						for (i = 0; i < maxvarstatesX; i++){
							tempsum[i] = 0;
						    for (j = 0; j < maxvarstatesY; j++){
						    	a[i][j] = (cccprior_wells[w1][i][j] + 1) * sig;
						    	temp[i][j] = ccc_wells[w1][i][j] + a[i][j];
						    	tempsum[i] = tempsum[i] + temp[i][j];
						    }
						    for (j = 0; j < maxvarstatesY; j++){
						    	ccp_wells[w1][i][j] = temp[i][j] / tempsum[i];
						    	ls_wells[w1] = ls_wells[w1] + (-Math.log(ccp_wells[w1][i][j]) * ccc_wells[w1][i][j]);
						    }
						}
			            mpcount = mpcount + 2;

			           numwellclusters = numwellclusters - 1;
			           txt = String.format("%d -- well: prevscore = %f, newscore = %f  (%d, %d, %f) (%d)\r\n",fc,prevscore,newscore,w1,w2,mindist_wells[0],numwellclusters * numstageclusters);
			           out.write(txt);
			           joinschr[fc] = 'w';
			           joins[fc][0] = w1;
			           joins[fc][1] = w2;
			           
								           
			           vc_wells[w1] = vc_wells[w1]  + vc_wells[w2];
			           vc_wells[w2] = vc_wells[w2] - vc_wells[w2];
			           for (v = 0; v < numvar; v++){
			        	   welldists[w1][v] = 999999;
			        	   welldists[v][w1] = 999999;
			        	   wellscores[w1][v] = 999999;
			        	   wellscores[v][w1] = 999999;
			           }
			           
			           wcheck = 1;
			           scheck = 0;

			           prevscore = newscore;
			           prevmindist_wells = mindist_wells[0];
			        }
			        else {
						txt = String.format("%d ----- well failed ------ %f, %f (%d, %d)\r\n",fc,prevscore,newscore,w1,w2);
						out.write(txt);
			            if (wcheck >= 0 && scheck >= 0) {
			                wcheck = -1;                          // ensures that current min_stage is checked next
			                scheck = 0;
			            }
			            else {
			                break;                                // to get here means that both min_well and min_stage failed to improve llscore
			            }                
			        }
			    }
			    else {
			    	
			        // more valid options --> exit
			        if (mindist_stages[0] == 999999 || (mindist_stages[3] == 0)) {
			            break;
			        }
			        		        
			        s1 = (int)mindist_stages[1];
			        s2 = (int)mindist_stages[2];

			        // check full LLscore calculation
			        for (k = 0; k < numvar; k++){
			        	for (i = 0; i < maxvarstatesX; i++){
			        		for (j = 0; j < maxvarstatesY; j++){
						        xccc[k][s1][i][j] = clusterSTcounts[k][s1][i][j] + clusterSTcounts[k][s2][i][j];
						        xccc[k][s2][i][j] = clusterSTcounts[k][s2][i][j] - clusterSTcounts[k][s2][i][j];
						        xcccprior[k][s1][i][j] = clusterSTpriors[k][s1][i][j] + clusterSTpriors[k][s2][i][j];
						        xcccprior[k][s2][i][j] = clusterSTpriors[k][s2][i][j] - clusterSTpriors[k][s2][i][j];
			        		}
			        	}
			            mpcount = mpcount + 1;
				        xvc[k][s1] = validclusters[k][s1] + validclusters[k][s2];
				        xvc[k][s2] = validclusters[k][s2] - validclusters[k][s2];
				        xcstats[k][s1][0] = 0;
				        xcstats[k][s2][0] = 0;
			        }
			        
			        tllresult = total_loglikelihood_withpriors6(xccc, xcccprior, xvc, xcstats);	
			        newscore = tllresult.getScore();
			        xcstats = tllresult.getStats();	
			        
			        if (newscore > prevscore) {
			            
			            // keep
				        for (k = 0; k < numvar; k++){
				        	for (i = 0; i < maxvarstatesX; i++){
				        		for (j = 0; j < maxvarstatesY; j++){
				        			clusterSTcounts[k][s1][i][j] = xccc[k][s1][i][j];
				        			clusterSTcounts[k][s2][i][j] = xccc[k][s2][i][j];
				        			clusterSTpriors[k][s1][i][j] = xcccprior[k][s1][i][j];
				        			clusterSTpriors[k][s2][i][j] = xcccprior[k][s2][i][j];
				        			if (k == 0) {
						        	   ccc_stages[s1][i][j] = 0;
						        	   cccprior_stages[s1][i][j] = 0;
				        			}
				        			ccc_stages[s1][i][j] = ccc_stages[s1][i][j] + xccc[k][s1][i][j];
				        			cccprior_stages[s1][i][j] = cccprior_stages[s1][i][j] + xcccprior[k][s1][i][j];
				        		}
				        	}
				            mpcount = mpcount + 1;
				        	validclusters[k][s1] = xvc[k][s1];
				        	validclusters[k][s2] = xvc[k][s2];
				        	for (l = 0; l < 4; l++){
				        		clusterstats[k][s1][l] = xcstats[k][s1][l];
				        		clusterstats[k][s2][l] = xcstats[k][s2][l];     
				        	}
				        }
			           
				        ls_stages[s1] = 0;
						for (i = 0; i < maxvarstatesX; i++){
							tempsum[i] = 0;
						    for (j = 0; j < maxvarstatesY; j++){
						    	a[i][j] = (cccprior_stages[s1][i][j] + 1) * sig;
						    	temp[i][j] = ccc_stages[s1][i][j] + a[i][j];
						    	tempsum[i] = tempsum[i] + temp[i][j];
						    }
						    for (j = 0; j < maxvarstatesY; j++){
						    	ccp_stages[s1][i][j] = temp[i][j] / tempsum[i];
						    	ls_stages[s1] = ls_stages[s1] + (-Math.log(ccp_stages[s1][i][j]) * ccc_stages[s1][i][j]);
						    }
						}
			            mpcount = mpcount + 2;
			           
			           numstageclusters = numstageclusters - 1;		           
			           txt = String.format("%d -- stage: prevscore = %f, newscore = %f  (%d, %d, %f) (%d)\r\n",fc,prevscore,newscore,s1,s2,mindist_stages[0],numwellclusters * numstageclusters);
			           out.write(txt);
			           joinschr[fc] = 's';
			           joins[fc][0] = s1;
			           joins[fc][1] = s2;
			           
			           vc_stages[s1] = vc_stages[s1]  + vc_stages[s2];
			           vc_stages[s2] = vc_stages[s2] - vc_stages[s2];
			           stagedists[s1] = 999999;
				       stagescores[s1] = 999999;

			           wcheck = 0;
			           scheck = 2;

			           prevscore = newscore;
			           prevmindist_stages = mindist_stages[0];
			    	}
			        else {
						txt = String.format("%d ----- stage failed ----- %f, %f  (%d, %d)\r\n",fc,prevscore,newscore,s1,s2);
						out.write(txt);
			            if (scheck >= 0 && wcheck >= 0) {
			                scheck = -1;                          // ensures that current min_stage is checked next
			                wcheck = 0;
			            }
			            else {
			                break;                                // to get here means that both min_well and min_stage failed to improve llscore
			            }                
			        }  
			    }
			    
			    // evaluate clusters at a user-defined point
			    if (fc >= 0) {
			        nearestMCs[fc] = evaluate_clusters(nearestMCs[fc]);
			    }
			    
//			    if (fc == 417) {
//			    	int xx = 1;
//			    }
//			    System.out.println(fc);
			    fc = fc + 1;
			    
//	txt = String.format("mpcfc = %d   (%d)", mpcount, fc);
//	System.out.println(txt);		    
			    
			}
			fc = fc - 1;        								// because last valid iteration was one before present fc value
			
			// final score
			tllresult = total_loglikelihood_withpriors6(clusterSTcounts, clusterSTpriors, validclusters, clusterstats);
	        newscore = tllresult.getScore();

	        res = new BBCDResult(numvar, maxopstates, fc, joinschr, joins, nearestMCs);
			
			txt = String.format("final score = %f\r\n", newscore);
			out.write(txt);			
			out.close();
		}
        catch (IOException ioe) {
            ioe.printStackTrace();
        }
		
		return res;
	}
	
	
	public int[][] evaluate_clusters(int[][] nMCs) {
		
		int i, j, p, q;
		double mindist_mcs, dist;
		double[][] a = new double[maxvarstatesX][maxvarstatesY];
		double[][] temp = new double[maxvarstatesX][maxvarstatesY];
		double[] tempsum = new double[maxvarstatesX];
		double[][] ccp = new double[maxvarstatesX][maxvarstatesY];
		
		
		for (p = 0; p < numvar; p++) {
			for (q = 0; q < maxopstates; q++) {
				
				// ignore invalid clusters
				if (validclusters[p][q] == 0) {
					continue;
				}
					
		        // create probability matrix for the valid cluster
				for (i = 0; i < maxvarstatesX; i++){
					tempsum[i] = 0;
				    for (j = 0; j < maxvarstatesY; j++){
				    	a[i][j] = (clusterSTpriors[p][q][i][j] + 1) * sig;
				    	temp[i][j] = clusterSTcounts[p][q][i][j] + a[i][j];
				    	tempsum[i] = tempsum[i] + temp[i][j];
				    }
				    for (j = 0; j < maxvarstatesY; j++){
				    	ccp[i][j] = temp[i][j] / tempsum[i];
				    }
				}				
				
		        // look for nearest MC
		        mindist_mcs = 999999;
		        for (i = 0; i < numMCs; i++) {
		            dist = KLfilter(MCs[i], ccp);
		            if (dist < mindist_mcs) {
		                mindist_mcs = dist;
		                nMCs[p][q] = i + 1;
		            }        
		        }				
			}
		}
	
		return nMCs;
	}
}
	
