# Supplementary material for: Bayesian biclustering by dynamics: Algorithm testing, comparison against random agglomeration, and calculation of application specific prior information
Source: MethodsX. 2020 Apr 22;7:100897. doi: 10.1016/j.mex.2020.100897 (PMC7199012; doi:10.1016/j.mex.2020.100897)
Supplement: Supplementary file 1 [file mmc1.zip › BBCDrun.java]

package bbcdpackage;
//import java.io.*;

import java.io.BufferedReader;
import java.io.BufferedWriter;
import java.io.FileReader;
import java.io.FileWriter;
import java.io.IOException;

// ---------
class BBCDResult {
	
	int rows;
	int cols;
	int fc;
	int validnmc;
	char[] joinschr;
	int[][] joins;
	int[][][] nearestMCs;
	int[][] template;
	
	public BBCDResult(int r, int c, int f, char[] jchr, int[][] j, int[][][]nMCs) {
		rows = r;
		cols = c;
		fc = f;
		joinschr = jchr;
		joins = j;
		nearestMCs = nMCs;
	}
	
	public BBCDResult() {
		// TODO Auto-generated constructor stub
	}
	
	public int getTemplate(String tfile, int nmc) {
		
		int x, y, str_int;
		String line;
		String[] values;
		int[] seen = new int[nmc];
		BufferedReader in;
		template = new int[rows][cols];
		validnmc = 0;
		
		if (tfile != null) {
			
			try {
				in = new BufferedReader(new FileReader(tfile));
				
				x = 0;
				while ((line = in.readLine()) != null)
				{
					y = 0;
					values = line.split(",");
		        	for (String str : values)
		        	{
		        		str_int = Integer.parseInt(str);
		        		template[x][y] = str_int;
		        		seen[str_int-1] = 1;
		        		y = y + 1;
		        	}
		        	x = x + 1;
				}
	        	in.close();
	        	for (x = 0; x < nmc; x++) {
	        		validnmc = validnmc + seen[x];
	        	}
	        	
			}
	        catch (IOException ioe) {
	            // The first argument isn't a valid file name
	        	System.out.println("String tfile must be \"null\" or the name of the file containing the template to match.");
	        	ioe.printStackTrace();
	            System.exit(1);
	        }
		}
		return validnmc;
	}
	
	public void evaluateResult(int validmc, String outfile) {
		int i, j, g, h;
		double[] apr;
		String txt, nmcfile;
		boolean zerorowseen, zerocolseen;
		FileWriter fw;
		BufferedWriter out;

		int[][][] tmatch = new int[fc+1][rows][cols];
		
		try {
			// output nearestMCs (debug purposes only)
			nmcfile = outfile.replaceAll("out_", "nmc_debug_");
			nmcfile = nmcfile.replaceAll("_apr.csv", ".csv");
			fw = new FileWriter(nmcfile);
			out = new BufferedWriter(fw);
			
			//initial spacing
			for (j = 1; j <= 50; j++) {
				out.write("\n");
			}
			
			for (h = 0; h <= fc; h++) {			
				txt = String.format("%d,", h+1);
				out.write(txt);
				
				for (j = 0; j < cols; j++) {
					for (i = 0; i < rows; i++) {
						txt = String.format("%d,", nearestMCs[h][i][j]);
						out.write(txt);
					}
					out.write("\n, ");
				}
				//spacing
				for (j = cols; j < 47; j++) {
					out.write("\n");
				}
				out.write("\n\n");
			}
			out.close();
			
			
			// output file to keep track of joins in each iteration
			fw = new FileWriter(outfile);
			out = new BufferedWriter(fw);
			txt = String.format("------------ %s ------------\r\n", outfile);
			out.write(txt);
		
			for (h = 0; h <= fc; h++) {
				zerorowseen = zerocolseen = false;
				tmatch[h] = nearestMCs[h].clone();

				do {
					if (zerorowseen) {
						zerorowseen = false;
						for (g = 0; g <= h; g++) {
							if (joinschr[g] == 'w' && tmatch[h][joins[g][1]][0] == 0) {
								for (j = 0; j < cols; j++) {
									tmatch[h][joins[g][1]][j] = tmatch[h][joins[g][0]][j];
									if (tmatch[h][joins[g][1]][0] == 0) {
										zerorowseen = true;
									}
								}
							}						
						}
					}
					else if (zerocolseen) {
						zerocolseen = false;
						for (g = 0; g <= h; g++) {
							if (joinschr[g] == 's' && tmatch[h][0][joins[g][1]] == 0) {
								for (i = 0; i < rows; i++) {
									tmatch[h][i][joins[g][1]] = tmatch[h][i][joins[g][0]];
									if (tmatch[h][0][joins[g][1]] == 0) {
										zerocolseen = true;
									}
								}
							}						
						}
					}
					else {
						for (g = 0; g <= h; g++) {
							if (joinschr[g] == 'w') {
								for (j = 0; j < cols; j++) {
									tmatch[h][joins[g][1]][j] = tmatch[h][joins[g][0]][j];
									if (tmatch[h][joins[g][1]][0] == 0) {
										zerorowseen = true;
									}
								}
								continue;
							}
							if (joinschr[g] == 's') {
								for (i = 0; i < rows; i++) {
									tmatch[h][i][joins[g][1]] = tmatch[h][i][joins[g][0]];
									if (tmatch[h][0][joins[g][1]] == 0) {
										zerocolseen = true;
									}
								}
							}
						}
					}
				} while (zerocolseen || zerorowseen);

				apr = calculateAPR(h, tmatch, validmc);
				txt = String.format("%d: accuracy = %f, precision = %f, recall = %f\r\n", h, apr[0], apr[1], apr[2]);
				out.write(txt);
				//System.out.println(h);
			}
			out.close();
		}
        catch (IOException ioe) {
            ioe.printStackTrace();
        }	
	}
	
	public double[] calculateAPR(int h, int[][][] tmatch, int numMCs) {
		int i, j, k, n;
		int[] nzc = new int[3];
		int[][] counts = new int[numMCs][4];
		double[] apr = new double[3];
		double[][] tempapr = new double[numMCs][3];
		
		// count matches
		for (i = 0; i < rows; i++) {
			for (j = 0; j < cols; j++) {
				n = template[i][j];
				for (k = 0; k < numMCs; k++) {
					if (k + 1 == n) {
						if (tmatch[h][i][j] == n) {
							counts[k][0] = counts[k][0] + 1;				// true positives
						}
						else {
							counts[k][2] = counts[k][2] + 1;				// false negatives
						}
					}
					else {
//						if (tmatch[h][i][j] == n) {
//							counts[k][1] = counts[k][1] + 1;				// true negatives
//						}
						if (tmatch[h][i][j] == k + 1)  {
							counts[k][3] = counts[k][3] + 1;				// false positive
						}
						else {
							counts[k][1] = counts[k][1] + 1;				// true negatives
						}
					}
				}
			}
		}
		
		// calculate APR
		for (k = 0; k < numMCs; k++) {
			// initialize tempapr
			tempapr[k][0] = -1;
			tempapr[k][1] = -1;
			tempapr[k][2] = -1;
			
			if ((counts[k][0] + counts[k][1] + counts[k][2] + counts[k][3]) > 0) {
				tempapr[k][0] = (double)(counts[k][0] + counts[k][1]) / (double)(counts[k][0] + counts[k][1] + counts[k][2] + counts[k][3]);		// accuracy
			}
			if (counts[k][0] == 0) {
				tempapr[k][1] = 0;																													// precision
			}
			else if ((counts[k][0] + counts[k][3]) > 0) {
				tempapr[k][1] = (double)counts[k][0] / (double)(counts[k][0] + counts[k][3]);														// precision
			}
			if (counts[k][0] == 0) {
				tempapr[k][2] = 0;																													// recall
			}
			else if ((counts[k][0] + counts[k][2]) > 0) {
				tempapr[k][2] = (double)counts[k][0] / (double)(counts[k][0] + counts[k][2]);														// recall
			}
			
			if (tempapr[k][0] != -1) {
				apr[0] = apr[0] + tempapr[k][0];
				nzc[0] = nzc[0] + 1;
			}
			if (tempapr[k][1] != -1) {
				apr[1] = apr[1] + tempapr[k][1];
				nzc[1] = nzc[1] + 1;
			}
			if (tempapr[k][2] != -1) {
				apr[2] = apr[2] + tempapr[k][2];
				nzc[2] = nzc[2] + 1;
			}
		}
		apr[0] = apr[0]/nzc[0];
		apr[1] = apr[1]/nzc[1];
		apr[2] = apr[2]/nzc[2];
	
		return apr;
	}
	
}


//---------
public class BBCDrun {

	public static void main (String[] args) {

		long startTime = System.nanoTime();
		
		int nmc, validmc;
		String txt, outfile;
		
		BBCDResult res = new BBCDResult();
		BBCD b = new BBCD();
		res = b.bbcdBase(args, res);
		
		txt = String.format("Number of iterations = %d\r\n", res.fc);
		System.out.println(txt);
		
		if (!args[8].equals("null")) {
			
			nmc = b.getnumMCs();
			validmc = res.getTemplate(args[8], nmc);
			outfile = args[6].replaceAll(".csv", "_apr.csv");
			res.evaluateResult(validmc, outfile);
	
			txt = String.format("APR per iteration in %s\r\n", outfile);
			System.out.println(txt);
		}
		
		long endTime   = System.nanoTime();
		long totalTime = endTime - startTime;
		txt = String.format("Running time = %d ns\r\n", totalTime);
		System.out.println(txt);
	}
	
}
