# Supplementary material for: Bayesian biclustering by dynamics: Algorithm testing, comparison against random agglomeration, and calculation of application specific prior information
Source: MethodsX. 2020 Apr 22;7:100897. doi: 10.1016/j.mex.2020.100897 (PMC7199012; doi:10.1016/j.mex.2020.100897)
Supplement: Supplementary file 1 [file mmc1.zip › Gamma.java]

package bbcdpackage;

public class Gamma {
	
	/******************************************************************************
	 *  Compilation:  javac Gamma.java
	 *  Execution:    java Gamma 5.6
	 *  
	 *  Reads in a command line input x and prints Gamma(x) and
	 *  log Gamma(x). The Gamma function is defined by
	 *  
	 *        Gamma(x) = integral( t^(x-1) e^(-t), t = 0 .. infinity)
	 *
	 *  Uses Lanczos approximation formula. See Numerical Recipes 6.1.
	 *  
	 *  https://introcs.cs.princeton.edu/java/91float/Gamma.java.html
	 ******************************************************************************/

	   static double logGamma(double x) {
	      double tmp = (x - 0.5) * Math.log(x + 4.5) - (x + 4.5);
	      double ser = 1.0 + 76.18009173    / (x + 0)   - 86.50532033    / (x + 1)
	                       + 24.01409822    / (x + 2)   -  1.231739516   / (x + 3)
	                       +  0.00120858003 / (x + 4)   -  0.00000536382 / (x + 5);
	      return tmp + Math.log(ser * Math.sqrt(2 * Math.PI));
	   }
	   
	   static double gamma(double x) { return Math.exp(logGamma(x)); }

	   public static void main(String[] args) { 
	      double x = Double.parseDouble(args[0]);
	      System.out.println("Gamma(" + x + ") = " + gamma(x));
	      System.out.println("log Gamma(" + x + ") = " + logGamma(x));
	   }

}
