# Supplementary material for: Bayesian biclustering by dynamics: Algorithm testing, comparison against random agglomeration, and calculation of application specific prior information
Source: MethodsX. 2020 Apr 22;7:100897. doi: 10.1016/j.mex.2020.100897 (PMC7199012; doi:10.1016/j.mex.2020.100897)
Supplement: Supplementary file 2 [file mmc2.zip]

Archive with 10 entries (10 files):
- MCs_7.csv
- nmc_debug_Sc2.csv
- out_Sc2.csv
- out_Sc2_apr.csv
- readme.txt
- Sc2.csv
- Sc2_prior.csv
- template_Sc2.csv
- testdata_results.xlsm
- user-guide.docx
