# Supplementary material for: Bayesian biclustering by dynamics: Algorithm testing, comparison against random agglomeration, and calculation of application specific prior information
Source: MethodsX. 2020 Apr 22;7:100897. doi: 10.1016/j.mex.2020.100897 (PMC7199012; doi:10.1016/j.mex.2020.100897)
Supplement: Supplementary file 2 [file mmc2.zip › MCs_7.csv]

0.031	0.060	0.169	0.308	0.357	0.041	0.001	0.001	0.001	0.001
0.001	0.011	0.070	0.150	0.239	0.288	0.130	0.070	0.031	0.011
0.120	0.060	0.100	0.090	0.100	0.090	0.100	0.130	0.130	0.080
0.001	0.001	0.001	0.001	0.001	0.100	0.704	0.140	0.051	0.001
0.120	0.060	0.100	0.090	0.100	0.090	0.100	0.130	0.130	0.080
0.031	0.060	0.169	0.308	0.357	0.041	0.001	0.001	0.001	0.001
0.011	0.060	0.100	0.140	0.179	0.150	0.130	0.130	0.070	0.021
0.001	0.001	0.001	0.001	0.051	0.348	0.288	0.179	0.060	0.051
0.001	0.001	0.001	0.001	0.001	0.100	0.704	0.140	0.051	0.001
0.001	0.021	0.001	0.060	0.110	0.258	0.179	0.249	0.100	0.021
0.011	0.001	0.070	0.189	0.219	0.120	0.209	0.110	0.041	0.031
0.031	0.060	0.169	0.308	0.357	0.041	0.001	0.001	0.001	0.001
0.051	0.159	0.169	0.179	0.159	0.100	0.051	0.070	0.011	0.051
0.031	0.060	0.169	0.308	0.357	0.041	0.001	0.001	0.001	0.001
0.001	0.001	0.001	0.001	0.001	0.001	0.120	0.308	0.506	0.060
0.001	0.001	0.001	0.001	0.001	0.001	0.120	0.308	0.506	0.060
0.051	0.159	0.169	0.179	0.159	0.100	0.051	0.070	0.011	0.051
0.001	0.001	0.001	0.001	0.051	0.348	0.288	0.179	0.060	0.051
0.011	0.140	0.199	0.219	0.288	0.110	0.011	0.011	0.001	0.001
0.021	0.466	0.397	0.100	0.011	0.001	0.001	0.001	0.001	0.001
0.021	0.466	0.397	0.100	0.011	0.001	0.001	0.001	0.001	0.001
0.001	0.001	0.001	0.001	0.001	0.100	0.704	0.140	0.051	0.001
0.001	0.001	0.001	0.001	0.001	0.001	0.120	0.308	0.506	0.060
0.011	0.001	0.070	0.189	0.219	0.120	0.209	0.110	0.041	0.031
0.011	0.060	0.100	0.140	0.179	0.150	0.130	0.130	0.070	0.021
0.001	0.001	0.001	0.001	0.001	0.001	0.120	0.308	0.506	0.060
0.011	0.140	0.199	0.219	0.288	0.110	0.011	0.011	0.001	0.001
0.001	0.021	0.001	0.060	0.110	0.258	0.179	0.249	0.100	0.021
0.031	0.060	0.169	0.308	0.357	0.041	0.001	0.001	0.001	0.001
0.001	0.001	0.041	0.100	0.437	0.357	0.051	0.011	0.001	0.001
0.001	0.001	0.001	0.001	0.001	0.001	0.120	0.308	0.506	0.060
0.021	0.466	0.397	0.100	0.011	0.001	0.001	0.001	0.001	0.001
0.001	0.001	0.001	0.001	0.001	0.100	0.704	0.140	0.051	0.001
0.001	0.001	0.001	0.001	0.051	0.348	0.288	0.179	0.060	0.051
0.021	0.466	0.397	0.100	0.011	0.001	0.001	0.001	0.001	0.001
0.001	0.011	0.070	0.150	0.239	0.288	0.130	0.070	0.031	0.011
0.001	0.001	0.001	0.001	0.001	0.100	0.704	0.140	0.051	0.001
0.120	0.060	0.100	0.090	0.100	0.090	0.100	0.130	0.130	0.080
0.001	0.001	0.001	0.001	0.051	0.348	0.288	0.179	0.060	0.051
0.001	0.011	0.070	0.150	0.239	0.288	0.130	0.070	0.031	0.011
0.001	0.021	0.001	0.060	0.110	0.258	0.179	0.249	0.100	0.021
0.011	0.031	0.041	0.179	0.229	0.239	0.169	0.031	0.041	0.021
0.120	0.060	0.100	0.090	0.100	0.090	0.100	0.130	0.130	0.080
0.011	0.001	0.070	0.189	0.219	0.120	0.209	0.110	0.041	0.031
0.021	0.466	0.397	0.100	0.011	0.001	0.001	0.001	0.001	0.001
0.001	0.001	0.001	0.001	0.001	0.100	0.704	0.140	0.051	0.001
0.031	0.060	0.169	0.308	0.357	0.041	0.001	0.001	0.001	0.001
0.120	0.060	0.100	0.090	0.100	0.090	0.100	0.130	0.130	0.080
0.011	0.060	0.100	0.140	0.179	0.150	0.130	0.130	0.070	0.021
0.001	0.001	0.001	0.001	0.001	0.001	0.120	0.308	0.506	0.060
0.001	0.001	0.001	0.001	0.001	0.100	0.704	0.140	0.051	0.001
0.001	0.001	0.001	0.001	0.001	0.001	0.120	0.308	0.506	0.060
0.021	0.466	0.397	0.100	0.011	0.001	0.001	0.001	0.001	0.001
0.120	0.060	0.100	0.090	0.100	0.090	0.100	0.130	0.130	0.080
0.001	0.001	0.041	0.100	0.437	0.357	0.051	0.011	0.001	0.001
0.031	0.011	0.051	0.051	0.140	0.110	0.199	0.189	0.110	0.051
0.011	0.031	0.041	0.179	0.229	0.239	0.169	0.031	0.041	0.021
0.011	0.001	0.070	0.189	0.219	0.120	0.209	0.110	0.041	0.031
0.021	0.466	0.397	0.100	0.011	0.001	0.001	0.001	0.001	0.001
0.031	0.060	0.169	0.308	0.357	0.041	0.001	0.001	0.001	0.001
0.021	0.466	0.397	0.100	0.011	0.001	0.001	0.001	0.001	0.001
0.011	0.031	0.041	0.179	0.229	0.239	0.169	0.031	0.041	0.021
0.011	0.001	0.070	0.189	0.219	0.120	0.209	0.110	0.041	0.031
0.021	0.466	0.397	0.100	0.011	0.001	0.001	0.001	0.001	0.001
0.031	0.060	0.169	0.308	0.357	0.041	0.001	0.001	0.001	0.001
0.011	0.140	0.199	0.219	0.288	0.110	0.011	0.011	0.001	0.001
0.011	0.060	0.100	0.140	0.179	0.150	0.130	0.130	0.070	0.021
0.031	0.060	0.169	0.308	0.357	0.041	0.001	0.001	0.001	0.001
0.011	0.140	0.199	0.219	0.288	0.110	0.011	0.011	0.001	0.001
0.031	0.011	0.051	0.051	0.140	0.110	0.199	0.189	0.110	0.051
