# Supplementary material for: Bayesian biclustering by dynamics: Algorithm testing, comparison against random agglomeration, and calculation of application specific prior information
Source: MethodsX. 2020 Apr 22;7:100897. doi: 10.1016/j.mex.2020.100897 (PMC7199012; doi:10.1016/j.mex.2020.100897)
Supplement: Supplementary file 2 [file mmc2.zip › nmc_debug_Sc2.csv]

1	5	5	5	5	5	5	5	5	5	5	5	5	5	5	5	5	5	5	5	1	5	5	5	5	5	5	5	5	5	5	5	5	5	5	5	5	5	5	5	5	5	5	5	5	5	5	5	5	5
	5	5	5	5	5	5	5	5	5	5	5	5	5	5	5	5	5	5	5	5	5	5	5	5	5	5	5	5	5	5	5	5	5	5	5	5	5	5	5	5	5	5	5	5	5	5	5	5	5
	5	5	1	5	5	5	5	5	5	5	5	5	5	5	5	5	5	5	5	5	5	5	5	5	5	5	5	5	5	5	5	5	5	5	5	5	5	5	5	5	5	5	5	5	5	5	5	5	5
	5	5	5	5	5	5	5	5	5	5	1	5	5	1	5	5	5	5	5	5	5	5	5	5	5	5	5	5	5	5	5	5	5	5	5	5	5	5	5	5	5	5	5	5	5	5	5	5	5
	5	5	1	5	5	5	5	1	5	5	5	5	5	5	5	5	5	5	5	5	5	5	5	5	5	5	5	5	5	5	5	5	5	5	5	7	5	5	5	5	5	5	5	5	5	5	5	5	5
	5	5	5	5	5	5	5	5	1	5	5	5	5	5	5	5	5	1	5	5	5	5	5	5	5	5	5	5	5	5	5	5	5	5	5	5	5	5	5	5	5	5	5	5	5	5	5	5	5
	5	5	5	5	5	5	5	5	5	1	5	5	1	5	5	5	5	5	5	5	5	5	5	5	5	5	5	5	5	5	5	5	5	5	5	5	5	5	5	5	5	5	5	5	5	5	5	5	5
	1	5	5	5	5	5	5	5	5	5	5	1	5	1	5	5	5	5	5	5	5	5	5	5	5	5	5	5	5	5	5	5	5	5	5	5	5	5	5	5	5	5	5	5	5	5	5	5	5
	5	5	5	5	5	5	5	5	5	5	5	5	5	5	5	5	5	5	5	5	5	5	5	5	5	5	5	5	5	5	5	5	5	5	5	5	5	5	5	1	5	5	5	5	5	5	5	5	5
	5	5	5	5	5	5	5	5	5	5	5	5	1	5	5	5	5	5	5	5	5	7	5	5	5	5	5	5	5	5	5	5	5	5	5	5	5	5	5	5	5	5	5	5	5	5	5	5	5
	5	5	5	5	5	5	5	5	5	5	5	5	5	5	5	5	5	5	1	5	5	5	5	5	5	5	5	5	5	5	5	5	5	5	5	5	5	5	5	5	5	5	5	5	5	5	5	5	5
	5	5	5	5	5	5	5	5	5	5	5	1	5	5	1	5	1	5	5	5	5	5	5	5	5	5	5	5	5	5	5	5	5	5	5	5	5	5	5	5	5	5	5	5	5	5	5	5	5
	5	5	5	5	5	5	5	5	1	5	5	5	5	5	5	5	5	5	5	5	5	5	5	5	5	5	5	5	5	5	5	5	5	5	5	5	5	5	5	5	5	5	5	5	5	5	5	5	5
	5	5	5	5	5	1	5	5	5	5	5	5	5	5	1	5	5	5	5	5	5	5	5	5	5	5	5	5	5	5	5	5	5	5	5	5	5	5	5	5	5	5	5	5	5	5	5	5	5
	5	5	5	5	5	5	5	5	5	5	5	1	1	5	5	5	1	5	5	5	5	5	5	5	5	5	5	5	5	5	5	5	5	5	5	5	5	5	5	5	5	5	5	5	5	5	5	5	5
	5	5	5	5	5	5	5	5	5	5	5	5	5	5	5	5	5	5	5	5	5	5	5	5	5	5	5	5	5	5	5	5	5	5	5	1	5	5	5	5	5	5	5	5	5	5	5	5	5
	5	5	5	5	5	5	5	5	5	5	5	5	5	5	5	5	5	5	5	5	5	5	5	5	5	5	5	5	5	5	5	5	5	5	5	5	5	5	5	5	5	5	5	5	5	5	5	5	5
	5	5	5	5	5	5	5	5	5	5	5	5	5	5	5	5	5	5	5	5	5	5	5	5	5	5	5	5	5	5	5	5	5	5	5	5	5	5	5	5	5	5	5	5	5	5	5	5	5
	5	5	5	5	5	5	5	5	5	5	5	5	5	5	5	5	5	5	5	5	5	5	5	5	5	5	5	5	5	5	5	5	5	5	5	5	5	5	5	5	5	5	5	5	5	5	5	5	5
	5	5	5	5	5	5	5	5	5	5	5	5	5	5	5	5	5	7	5	5	5	5	5	5	5	5	1	5	5	5	1	5	1	1	5	5	5	5	5	5	5	5	5	5	5	5	5	5	5
	0	0	0	0	0	0	0	0	0	0	0	0	0	0	0	0	0	0	0	0	0	0	0	0	0	0	0	0	0	0	0	0	0	0	0	0	0	0	0	0	0	0	0	0	0	0	0	0	0
	5	5	5	5	5	5	5	5	5	5	5	5	5	5	5	5	5	5	5	5	5	5	5	5	5	5	5	5	5	5	5	5	5	5	5	5	5	5	5	5	5	5	5	1	5	5	5	5	5
	5	5	5	5	5	5	5	5	5	5	5	5	5	5	5	5	5	5	5	5	5	5	5	5	5	5	5	5	5	5	5	5	5	5	5	5	5	5	5	5	5	5	5	5	5	5	5	5	5
	5	5	5	5	5	5	5	5	5	5	5	5	5	5	5	5	5	5	5	5	5	5	5	5	5	5	5	5	5	5	5	5	5	5	5	5	5	5	5	5	5	5	5	5	5	5	5	5	5
	5	5	5	5	5	5	5	5	5	5	5	5	5	5	5	5	5	5	5	5	5	5	5	5	5	5	5	5	5	5	5	5	5	5	1	5	5	5	5	5	5	5	5	5	5	5	5	5	5
	5	5	5	5	5	5	5	5	5	5	5	5	5	5	5	5	5	5	5	5	5	5	5	5	5	5	5	5	5	5	5	5	5	5	5	5	5	5	5	5	5	5	5	5	5	5	5	5	5
	5	5	5	5	5	5	5	5	5	5	5	5	5	5	5	5	5	5	5	5	5	5	5	5	5	5	5	5	5	5	5	5	5	5	5	5	5	5	5	5	5	5	5	5	5	5	5	5	5
	5	5	5	5	5	5	5	5	5	5	5	5	5	5	5	5	5	5	5	5	5	5	5	5	5	5	5	5	5	5	5	5	5	5	5	5	5	5	5	5	5	5	5	5	5	5	5	5	5
	5	5	5	5	5	5	5	5	5	5	5	5	5	5	5	5	5	5	5	5	5	5	5	5	5	5	5	5	5	5	5	5	5	5	5	5	5	5	5	5	5	5	5	5	5	5	5	5	5
	5	5	5	5	5	5	5	5	5	5	5	5	5	5	5	5	5	5	5	5	5	5	5	5	5	5	5	5	5	5	5	5	5	5	5	5	5	5	5	5	5	5	5	5	5	5	5	5	5
	5	5	5	5	5	5	5	5	5	5	5	5	5	5	5	5	5	5	5	5	5	5	5	5	5	5	5	5	5	5	5	5	5	5	5	5	5	5	5	5	5	5	5	5	5	5	5	5	5
	5	5	5	5	5	5	5	5	5	5	5	5	5	5	5	5	5	5	5	5	5	5	5	5	5	5	5	5	5	5	5	5	5	5	5	5	5	5	5	5	7	5	5	5	5	5	5	5	5
	5	5	5	5	5	5	5	5	5	5	5	5	5	5	5	5	5	5	5	5	5	5	5	5	5	5	5	5	5	5	5	5	5	5	5	5	5	5	5	5	5	5	5	5	5	5	5	5	5
	5	5	5	5	5	5	5	5	5	5	5	5	5	5	5	5	5	5	5	5	5	5	5	5	5	5	5	5	5	5	5	5	5	5	5	5	5	5	5	5	5	5	5	5	5	5	5	5	5
	5	5	5	5	5	5	5	5	5	5	5	5	5	5	5	5	5	5	5	5	5	5	5	5	5	5	5	5	5	5	5	5	5	5	5	5	5	5	5	5	5	5	5	5	5	5	5	5	5
	5	5	5	5	5	5	5	5	5	5	5	5	5	5	5	5	5	5	5	5	5	5	5	7	5	5	5	5	5	5	5	5	5	5	5	5	5	5	5	5	5	5	5	5	5	5	5	5	5
	5	5	5	5	5	5	5	5	5	5	5	5	5	5	5	5	5	5	5	5	5	5	5	5	5	5	1	5	5	5	5	5	5	5	5	5	5	5	5	5	5	5	5	1	5	5	5	5	5
	5	5	5	5	5	5	5	5	5	5	5	5	5	5	5	5	5	5	5	5	5	5	5	5	5	5	5	5	5	5	5	5	5	5	5	5	5	5	5	5	5	5	5	5	5	5	5	5	5
	5	5	5	5	5	5	5	5	5	5	5	5	5	5	5	5	5	5	5	5	5	5	5	5	5	5	5	5	5	5	5	5	5	5	5	5	5	5	5	5	5	5	5	5	5	5	5	5	5
	5	5	5	5	5	5	5	5	5	5	5	5	5	5	5	5	5	5	5	5	1	5	5	5	5	5	7	5	5	5	5	5	5	5	5	5	5	5	5	5	7	5	5	5	5	7	5	5	5
	5	5	5	5	5	5	5	5	5	5	5	5	5	5	5	5	5	5	5	5	5	5	5	5	5	5	5	5	5	5	7	5	7	5	5	5	7	7	7	7	5	7	5	5	5	5	5	5	5
	5	5	5	5	5	5	5	5	5	5	5	5	5	5	5	5	5	5	5	5	5	5	5	5	5	5	5	5	5	5	5	5	5	5	5	5	5	5	5	5	5	5	5	5	5	1	5	5	5
	5	5	5	5	5	5	5	5	5	5	5	5	5	5	5	5	5	5	5	5	5	5	5	5	5	5	5	5	5	5	5	5	5	5	5	5	5	5	5	5	7	5	5	5	5	5	5	5	5
	5	5	5	5	5	5	5	5	5	5	5	5	5	5	5	5	5	5	5	5	5	7	5	7	7	5	5	5	5	5	5	5	5	5	5	5	5	5	5	5	5	5	5	7	5	7	7	5	5
	5	5	5	5	5	5	5	5	5	5	5	5	5	5	5	5	5	5	5	5	5	5	5	5	5	5	5	7	7	5	5	5	5	5	5	5	5	5	5	7	5	7	5	5	5	5	5	5	5
	5	5	5	5	5	5	5	5	5	5	5	5	5	5	5	5	5	5	5	5	5	5	7	5	5	5	5	5	5	5	1	7	5	7	7	7	5	7	5	5	5	5	5	5	5	5	5	7	5
	5	5	7	5	5	5	5	5	5	5	5	5	5	5	5	5	5	5	5	7	5	5	5	5	5	7	5	5	5	5	7	5	5	5	5	5	5	5	5	5	5	5	5	5	5	5	5	5	5
2	5	5	5	5	5	5	5	5	5	5	5	5	5	5	5	5	5	5	5	1	5	5	5	5	5	5	5	5	5	5	5	5	5	5	5	5	5	5	5	5	5	5	5	5	5	5	5	5	5
	5	5	5	5	5	5	5	5	5	5	5	5	5	5	5	5	5	5	5	5	5	5	5	5	5	5	5	5	5	5	5	5	5	5	5	5	5	5	5	5	5	5	5	5	5	5	5	5	5
	5	5	1	5	5	5	5	5	5	5	5	5	5	5	5	5	5	5	5	5	5	5	5	5	5	5	5	5	5	5	5	5	5	5	5	5	5	5	5	5	5	5	5	5	5	5	5	5	5
	5	5	5	5	5	5	5	5	5	5	1	5	5	1	5	5	5	5	5	5	5	5	5	5	5	5	5	5	5	5	5	5	5	5	5	5	5	5	5	5	5	5	5	5	5	5	5	5	5
	5	5	1	5	5	5	5	1	5	5	5	5	5	5	5	5	5	5	5	5	5	5	5	5	5	5	5	5	5	5	5	5	5	5	5	7	5	5	5	5	5	5	5	5	5	5	5	5	5
	5	5	5	5	5	5	5	5	1	5	5	5	5	5	5	5	5	1	5	5	5	5	5	5	5	5	5	5	5	5	5	5	5	5	5	5	5	5	5	5	5	5	5	5	5	5	5	5	5
	5	5	5	5	5	5	5	5	5	1	5	5	1	5	5	5	5	5	5	5	5	5	5	5	5	5	5	5	5	5	5	5	5	5	5	5	5	5	5	5	5	5	5	5	5	5	5	5	5
	1	5	5	5	5	5	5	5	5	5	5	1	5	1	5	5	5	5	5	5	5	5	5	5	5	5	5	5	5	5	5	5	5	5	5	5	5	5	5	5	5	5	5	5	5	5	5	5	5
	5	5	5	5	5	5	5	5	5	5	5	5	5	5	5	5	5	5	5	5	5	5	5	5	5	5	5	5	5	5	5	5	5	5	5	5	5	5	5	1	5	5	5	5	5	5	5	5	5
	5	5	5	5	5	5	5	5	5	5	5	5	1	5	5	5	5	5	5	5	5	7	5	5	5	5	5	5	5	5	5	5	5	5	5	5	5	5	5	5	5	5	5	5	5	5	5	5	5
	5	5	5	5	5	5	5	5	5	5	5	5	5	5	5	5	5	5	1	5	5	5	5	5	5	5	5	5	5	5	5	5	5	5	5	5	5	5	5	5	5	5	5	5	5	5	5	5	5
	5	5	5	5	5	5	5	5	5	5	5	1	5	5	1	5	1	5	5	5	5	5	5	5	5	5	5	5	5	5	5	5	5	5	5	5	5	5	5	5	5	5	5	5	5	5	5	5	5
	5	5	5	5	5	5	5	5	1	5	5	5	5	5	5	5	5	5	5	5	5	5	5	5	5	5	5	5	5	5	5	5	5	5	5	5	5	5	5	5	5	5	5	5	5	5	5	5	5
	5	5	5	5	5	1	5	5	5	5	5	5	5	5	1	5	5	5	5	5	5	5	5	5	5	5	5	5	5	5	5	5	5	5	5	5	5	5	5	5	5	5	5	5	5	5	5	5	5
	5	5	5	5	5	5	5	5	5	5	5	1	1	5	5	5	1	5	5	5	5	5	5	5	5	5	5	5	5	5	5	5	5	5	5	5	5	5	5	5	5	5	5	5	5	5	5	5	5
	5	5	5	5	5	5	5	5	5	5	5	5	5	5	5	5	5	5	5	5	5	5	5	5	5	5	5	5	5	5	5	5	5	5	5	1	5	5	5	5	5	5	5	5	5	5	5	5	5
	5	5	5	5	5	5	5	5	5	5	5	5	5	5	5	5	5	5	5	5	5	5	5	5	5	5	5	5	5	5	5	5	5	5	5	5	5	5	5	5	5	5	5	5	5	5	5	5	5
	5	5	5	5	5	5	5	5	5	5	5	5	5	5	5	5	5	5	5	5	5	5	5	5	5	5	5	5	5	5	5	5	5	5	5	5	5	5	5	5	5	5	5	5	5	5	5	5	5
	5	5	5	5	5	5	5	5	5	5	5	5	5	5	5	5	5	5	5	5	5	5	5	5	5	5	5	5	5	5	5	5	5	5	5	5	5	5	5	5	5	5	5	5	5	5	5	5	5
	5	5	5	5	5	5	5	5	5	5	5	5	5	5	5	5	5	7	5	5	5	5	5	5	5	5	1	5	5	5	1	5	1	1	5	5	5	5	5	5	5	5	5	5	5	5	5	5	5
	0	0	0	0	0	0	0	0	0	0	0	0	0	0	0	0	0	0	0	0	0	0	0	0	0	0	0	0	0	0	0	0	0	0	0	0	0	0	0	0	0	0	0	0	0	0	0	0	0
	5	5	5	5	5	5	5	5	5	5	5	5	5	5	5	5	5	5	5	5	5	5	5	5	5	5	5	5	5	5	5	5	5	5	5	5	5	5	5	5	5	5	5	1	5	5	5	5	5
	5	5	5	5	5	5	5	5	5	5	5	5	5	5	5	5	5	5	5	5	5	5	5	5	5	5	5	5	5	5	5	5	5	5	5	5	5	5	5	5	5	5	5	5	5	5	5	5	5
	5	5	5	5	5	5	5	5	5	5	5	5	5	5	5	5	5	5	5	5	5	5	5	5	5	5	5	5	5	5	5	5	5	5	5	5	5	5	5	5	5	5	5	5	5	5	5	5	5
	5	5	5	5	5	5	5	5	5	5	5	5	5	5	5	5	5	5	5	5	5	5	5	5	5	5	5	5	5	5	5	5	5	5	1	5	5	5	5	5	5	5	5	5	5	5	5	5	5
	5	5	5	5	5	5	5	5	5	5	5	5	5	5	5	5	5	5	5	5	5	5	5	5	5	5	5	5	5	5	5	5	5	5	5	5	5	5	5	5	5	5	5	5	5	5	5	5	5
	5	5	5	5	5	5	5	5	5	5	5	5	5	5	5	5	5	5	5	5	5	5	5	5	5	5	5	5	5	5	5	5	5	5	5	5	5	5	5	5	5	5	5	5	5	5	5	5	5
	5	5	5	5	5	5	5	5	5	5	5	5	5	5	5	5	5	5	5	5	5	5	5	5	5	5	5	5	5	5	5	5	5	5	5	5	5	5	5	5	5	5	5	5	5	5	5	5	5
	5	5	5	5	5	5	5	5	5	5	5	5	5	5	5	5	5	5	5	5	5	5	5	5	5	5	5	5	5	5	5	5	5	5	5	5	5	5	5	5	5	5	5	5	5	5	5	5	5
	5	5	5	5	5	5	5	5	5	5	5	5	5	5	5	5	5	5	5	5	5	5	5	5	5	5	5	5	5	5	5	5	5	5	5	5	5	5	5	5	5	5	5	5	5	5	5	5	5
	5	5	5	5	5	5	5	5	5	5	5	5	5	5	5	5	5	5	5	5	5	5	5	5	5	5	5	5	5	5	5	5	5	5	5	5	5	5	5	5	5	5	5	5	5	5	5	5	5
	5	5	5	5	5	5	5	5	5	5	5	5	5	5	5	5	5	5	5	5	5	5	5	5	5	5	5	5	5	5	5	5	5	5	5	5	5	5	5	5	7	5	5	5	5	5	5	5	5
	5	5	5	5	5	5	5	5	5	5	5	5	5	5	5	5	5	5	5	5	5	5	5	5	5	5	5	5	5	5	5	5	5	5	5	5	5	5	5	5	5	5	5	5	5	5	5	5	5
	5	5	5	5	5	5	5	5	5	5	5	5	5	5	5	5	5	5	5	5	5	5	5	5	5	5	5	5	5	5	5	5	5	5	5	5	5	5	5	5	5	5	5	5	5	5	5	5	5
	5	5	5	5	5	5	5	5	5	5	5	5	5	5	5	5	5	5	5	5	5	5	5	5	5	5	5	5	5	5	5	5	5	5	5	5	5	5	5	5	5	5	5	5	5	5	5	5	5
	5	5	5	5	5	5	5	5	5	5	5	5	5	5	5	5	5	5	5	5	5	5	5	7	5	5	5	5	5	5	5	5	5	5	5	5	5	5	5	5	5	5	5	5	5	5	5	5	5
	5	5	5	5	5	5	5	5	5	5	5	5	5	5	5	5	5	5	5	5	5	5	5	5	5	5	1	5	5	5	5	5	5	5	5	5	5	5	5	5	5	5	5	1	5	5	5	5	5
	5	5	5	5	5	5	5	5	5	5	5	5	5	5	5	5	5	5	5	5	5	5	5	5	5	5	5	5	5	5	5	5	5	5	5	5	5	5	5	5	5	5	5	5	5	5	5	5	5
	5	5	5	5	5	5	5	5	5	5	5	5	5	5	5	5	5	5	5	5	5	5	5	5	5	5	5	5	5	5	5	5	5	5	5	5	5	5	5	5	5	5	5	5	5	5	5	5	5
	5	5	5	5	5	5	5	5	5	5	5	5	5	5	5	5	5	5	5	5	1	5	5	5	5	5	7	5	5	5	5	5	5	5	5	5	5	5	5	5	7	5	5	5	5	7	5	5	5
	5	5	5	5	5	5	5	5	5	5	5	5	5	5	5	5	5	5	5	5	5	5	5	5	5	5	5	5	5	5	7	5	7	5	5	5	7	7	7	7	5	7	5	5	5	5	5	5	5
	5	5	5	5	5	5	5	5	5	5	5	5	5	5	5	5	5	5	5	5	5	5	5	5	5	5	5	5	5	5	5	5	5	5	5	5	5	5	5	5	5	5	5	5	5	1	5	5	5
	5	5	5	5	5	5	5	5	5	5	5	5	5	5	5	5	5	5	5	5	5	5	5	5	5	5	5	5	5	5	5	5	5	5	5	5	5	5	5	5	7	5	5	5	5	5	5	5	5
	5	5	5	5	5	5	5	5	5	5	5	5	5	5	5	5	5	5	5	5	5	7	5	7	7	5	5	5	5	5	5	5	5	5	5	5	5	5	5	5	5	5	5	7	5	7	7	5	5
	5	5	5	5	5	5	5	5	5	5	5	5	5	5	5	5	5	5	5	5	5	5	5	5	5	5	5	7	7	5	5	5	5	5	5	5	5	5	5	7	5	7	5	5	5	5	5	5	5
	5	5	5	5	5	5	5	5	5	5	5	5	5	5	5	5	5	5	5	5	5	5	7	5	5	5	5	5	5	5	1	7	5	7	7	7	5	7	5	5	5	5	5	5	5	5	5	7	5
	5	5	7	5	5	5	5	5	5	5	5	5	5	5	5	5	5	5	5	7	5	5	5	5	5	7	5	5	5	5	7	5	5	5	5	5	5	5	5	5	5	5	5	5	5	5	5	5	5
3	5	5	5	5	5	5	5	5	5	5	5	5	5	5	5	5	5	5	5	1	5	5	5	5	5	5	5	5	5	5	5	5	5	5	5	0	5	5	5	5	5	5	5	5	5	5	5	5	5
	5	5	5	5	5	5	5	5	5	5	5	5	5	5	5	5	5	5	5	5	5	5	5	5	5	5	5	5	5	5	5	5	5	5	5	0	5	5	5	5	5	5	5	5	5	5	5	5	5
	5	5	1	5	5	5	5	5	5	5	5	5	5	5	5	5	5	5	5	5	5	5	5	5	5	5	5	5	5	5	5	5	5	5	5	0	5	5	5	5	5	5	5	5	5	5	5	5	5
	5	5	5	5	5	5	5	5	5	5	1	5	5	1	5	5	5	5	5	5	5	5	5	5	5	5	5	5	5	5	5	5	5	5	5	0	5	5	5	5	5	5	5	5	5	5	5	5	5
	5	5	1	5	5	5	5	1	5	5	5	5	5	5	5	5	5	5	5	5	5	5	5	5	5	5	5	5	5	5	5	5	5	5	5	0	5	5	5	5	5	5	5	5	5	5	5	5	5
	5	5	5	5	5	5	5	5	1	5	5	5	5	5	5	5	5	1	5	5	5	5	5	5	5	5	5	5	5	5	5	5	5	5	5	0	5	5	5	5	5	5	5	5	5	5	5	5	5
	5	5	5	5	5	5	5	5	5	1	5	5	1	5	5	5	5	5	5	5	5	5	5	5	5	5	5	5	5	5	5	5	5	5	5	0	5	5	5	5	5	5	5	5	5	5	5	5	5
	1	5	5	5	5	5	5	5	5	5	5	1	5	1	5	5	5	5	5	5	5	5	5	5	5	5	5	5	5	5	5	5	5	5	5	0	5	5	5	5	5	5	5	5	5	5	5	5	5
	5	5	5	5	5	5	5	5	5	5	5	5	5	5	5	5	5	5	5	5	5	5	5	5	5	5	5	5	5	5	5	5	5	5	5	0	5	5	5	1	5	5	5	5	5	5	5	5	5
	5	5	5	5	5	5	5	5	5	5	5	5	1	5	5	5	5	5	5	5	5	7	5	5	5	5	5	5	5	5	5	5	5	5	5	0	5	5	5	5	5	5	5	5	5	5	5	5	5
	5	5	5	5	5	5	5	5	5	5	5	5	5	5	5	5	5	5	1	5	5	5	5	5	5	5	5	5	5	5	5	5	5	5	5	0	5	5	5	5	5	5	5	5	5	5	5	5	5
	5	5	5	5	5	5	5	5	5	5	5	1	5	5	1	5	1	5	5	5	5	5	5	5	5	5	5	5	5	5	5	5	5	5	5	0	5	5	5	5	5	5	5	5	5	5	5	5	5
	5	5	5	5	5	5	5	5	1	5	5	5	5	5	5	5	5	5	5	5	5	5	5	5	5	5	5	5	5	5	5	5	5	5	5	0	5	5	5	5	5	5	5	5	5	5	5	5	5
	5	5	5	5	5	1	5	5	5	5	5	5	5	5	1	5	5	5	5	5	5	5	5	5	5	5	5	5	5	5	5	5	5	5	5	0	5	5	5	5	5	5	5	5	5	5	5	5	5
	5	5	5	5	5	5	5	5	5	5	5	1	1	5	5	5	1	5	5	5	5	5	5	5	5	5	5	5	5	5	5	5	5	5	5	0	5	5	5	5	5	5	5	5	5	5	5	5	5
	5	5	5	5	5	5	5	5	5	5	5	5	5	5	5	5	5	5	5	5	5	5	5	5	5	5	5	5	5	5	5	5	5	5	5	0	5	5	5	5	5	5	5	5	5	5	5	5	5
	5	5	5	5	5	5	5	5	5	5	5	5	5	5	5	5	5	5	5	5	5	5	5	5	5	5	5	5	5	5	5	5	5	5	5	0	5	5	5	5	5	5	5	5	5	5	5	5	5
	5	5	5	5	5	5	5	5	5	5	5	5	5	5	5	5	5	5	5	5	5	5	5	5	5	5	5	5	5	5	5	5	5	5	5	0	5	5	5	5	5	5	5	5	5	5	5	5	5
	5	5	5	5	5	5	5	5	5	5	5	5	5	5	5	5	5	5	5	5	5	5	5	5	5	5	5	5	5	5	5	5	5	5	5	0	5	5	5	5	5	5	5	5	5	5	5	5	5
	5	5	5	5	5	5	5	5	5	5	5	5	5	5	5	5	5	7	5	5	5	5	5	5	5	5	1	5	5	5	1	5	1	7	5	0	5	5	5	5	5	5	5	5	5	5	5	5	5
	0	0	0	0	0	0	0	0	0	0	0	0	0	0	0	0	0	0	0	0	0	0	0	0	0	0	0	0	0	0	0	0	0	0	0	0	0	0	0	0	0	0	0	0	0	0	0	0	0
	5	5	5	5	5	5	5	5	5	5	5	5	5	5	5	5	5	5	5	5	5	5	5	5	5	5	5	5	5	5	5	5	5	5	5	0	5	5	5	5	5	5	5	1	5	5	5	5	5
	5	5	5	5	5	5	5	5	5	5	5	5	5	5	5	5	5	5	5	5	5	5	5	5	5	5	5	5	5	5	5	5	5	1	5	0	5	5	5	5	5	5	5	5	5	5	5	5	5
	5	5	5	5	5	5	5	5	5	5	5	5	5	5	5	5	5	5	5	5	5	5	5	5	5	5	5	5	5	5	5	5	5	5	5	0	5	5	5	5	5	5	5	5	5	5	5	5	5
	5	5	5	5	5	5	5	5	5	5	5	5	5	5	5	5	5	5	5	5	5	5	5	5	5	5	5	5	5	5	5	5	5	5	1	0	5	5	5	5	5	5	5	5	5	5	5	5	5
	5	5	5	5	5	5	5	5	5	5	5	5	5	5	5	5	5	5	5	5	5	5	5	5	5	5	5	5	5	5	5	5	5	5	5	0	5	5	5	5	5	5	5	5	5	5	5	5	5
	5	5	5	5	5	5	5	5	5	5	5	5	5	5	5	5	5	5	5	5	5	5	5	5	5	5	5	5	5	5	5	5	5	5	5	0	5	5	5	5	5	5	5	5	5	5	5	5	5
	5	5	5	5	5	5	5	5	5	5	5	5	5	5	5	5	5	5	5	5	5	5	5	5	5	5	5	5	5	5	5	5	5	7	5	0	5	5	5	5	5	5	5	5	5	5	5	5	5
	5	5	5	5	5	5	5	5	5	5	5	5	5	5	5	5	5	5	5	5	5	5	5	5	5	5	5	5	5	5	5	5	5	5	5	0	5	5	5	5	5	5	5	5	5	5	5	5	5
	5	5	5	5	5	5	5	5	5	5	5	5	5	5	5	5	5	5	5	5	5	5	5	5	5	5	5	5	5	5	5	5	5	5	5	0	5	5	5	5	5	5	5	5	5	5	5	5	5
	5	5	5	5	5	5	5	5	5	5	5	5	5	5	5	5	5	5	5	5	5	5	5	5	5	5	5	5	5	5	5	5	5	5	5	0	5	5	5	5	5	5	5	5	5	5	5	5	5
	5	5	5	5	5	5	5	5	5	5	5	5	5	5	5	5	5	5	5	5	5	5	5	5	5	5	5	5	5	5	5	5	5	5	5	0	5	5	5	5	7	5	5	5	5	5	5	5	5
	5	5	5	5	5	5	5	5	5	5	5	5	5	5	5	5	5	5	5	5	5	5	5	5	5	5	5	5	5	5	5	5	5	5	5	0	5	5	5	5	5	5	5	5	5	5	5	5	5
	5	5	5	5	5	5	5	5	5	5	5	5	5	5	5	5	5	5	5	5	5	5	5	5	5	5	5	5	5	5	5	5	5	1	5	0	5	5	5	5	5	5	5	5	5	5	5	5	5
	5	5	5	5	5	5	5	5	5	5	5	5	5	5	5	5	5	5	5	5	5	5	5	5	5	5	5	5	5	5	5	5	5	5	5	0	5	5	5	5	5	5	5	5	5	5	5	5	5
	5	5	5	5	5	5	5	5	5	5	5	5	5	5	5	5	5	5	5	5	5	5	5	7	5	5	5	5	5	5	5	5	5	5	5	0	5	5	5	5	5	5	5	5	5	5	5	5	5
	5	5	5	5	5	5	5	5	5	5	5	5	5	5	5	5	5	5	5	5	5	5	5	5	5	5	1	5	5	5	5	5	5	5	5	0	5	5	5	5	5	5	5	1	5	5	5	5	5
	5	5	5	5	5	5	5	5	5	5	5	5	5	5	5	5	5	5	5	5	5	5	5	5	5	5	5	5	5	5	5	5	5	5	5	0	5	5	5	5	5	5	5	5	5	5	5	5	5
	5	5	5	5	5	5	5	5	5	5	5	5	5	5	5	5	5	5	5	5	5	5	5	5	5	5	5	5	5	5	5	5	5	5	5	0	5	5	5	5	5	5	5	5	5	5	5	5	5
	5	5	5	5	5	5	5	5	5	5	5	5	5	5	5	5	5	5	5	5	1	5	5	5	5	5	7	5	5	5	5	5	5	5	5	0	5	5	5	5	7	5	5	5	5	7	5	5	5
	5	5	5	5	5	5	5	5	5	5	5	5	5	5	5	5	5	5	5	5	5	5	5	5	5	5	5	5	5	5	7	5	7	5	5	0	7	7	7	7	5	7	5	5	5	5	5	5	5
	5	5	5	5	5	5	5	5	5	5	5	5	5	5	5	5	5	5	5	5	5	5	5	5	5	5	5	5	5	5	5	5	5	5	5	0	5	5	5	5	5	5	5	5	5	1	5	5	5
	5	5	5	5	5	5	5	5	5	5	5	5	5	5	5	5	5	5	5	5	5	5	5	5	5	5	5	5	5	5	5	5	5	5	5	0	5	5	5	5	7	5	5	5	5	5	5	5	5
	5	5	5	5	5	5	5	5	5	5	5	5	5	5	5	5	5	5	5	5	5	7	5	7	7	5	5	5	5	5	5	5	5	5	5	0	5	5	5	5	5	5	5	7	5	7	7	5	5
	5	5	5	5	5	5	5	5	5	5	5	5	5	5	5	5	5	5	5	5	5	5	5	5	5	5	5	7	7	5	5	5	5	5	5	0	5	5	5	7	5	7	5	5	5	5	5	5	5
	5	5	5	5	5	5	5	5	5	5	5	5	5	5	5	5	5	5	5	5	5	5	7	5	5	5	5	5	5	5	1	7	5	7	7	0	5	7	5	5	5	5	5	5	5	5	5	7	5
	5	5	7	5	5	5	5	5	5	5	5	5	5	5	5	5	5	5	5	7	5	5	5	5	5	7	5	5	5	5	7	5	5	5	5	0	5	5	5	5	5	5	5	5	5	5	5	5	5
4	5	5	5	5	5	5	5	5	5	5	5	5	5	5	5	5	5	5	5	1	5	5	5	5	5	5	5	5	5	5	5	5	5	5	5	0	5	5	5	5	5	5	5	5	5	5	5	5	5
	5	5	5	5	5	5	5	5	5	5	5	5	5	5	5	5	5	5	5	5	5	5	5	5	5	5	5	5	5	5	5	5	5	5	5	0	5	5	5	5	5	5	5	5	5	5	5	5	5
	5	5	1	5	5	5	5	5	5	5	5	5	5	5	5	5	5	5	5	5	5	5	5	5	5	5	5	5	5	5	5	5	5	5	5	0	5	5	5	5	5	5	5	5	5	5	5	5	5
	5	5	5	5	5	5	5	5	5	5	1	5	5	1	5	5	5	5	5	5	5	5	5	5	5	5	5	5	5	5	5	5	5	5	5	0	5	5	5	5	5	5	5	5	5	5	5	5	5
	5	5	1	5	5	5	5	1	5	5	5	5	5	5	5	5	5	5	5	5	5	5	5	5	5	5	5	5	5	5	5	5	5	5	5	0	5	5	5	5	5	5	5	5	5	5	5	5	5
	5	5	5	5	5	5	5	5	1	5	5	5	5	5	5	5	5	1	5	5	5	5	5	5	5	5	5	5	5	5	5	5	5	5	5	0	5	5	5	5	5	5	5	5	5	5	5	5	5
	5	5	5	5	5	5	5	5	5	1	5	5	1	5	5	5	5	5	5	5	5	5	5	5	5	5	5	5	5	5	5	5	5	5	5	0	5	5	5	5	5	5	5	5	5	5	5	5	5
	1	5	5	5	5	5	5	5	5	5	5	1	5	1	5	5	5	5	5	5	5	5	5	5	5	5	5	5	5	5	5	5	5	5	5	0	5	5	5	5	5	5	5	5	5	5	5	5	5
	5	5	5	5	5	5	5	5	5	5	5	5	5	5	5	5	5	5	5	5	5	5	5	5	5	5	5	5	5	5	5	5	5	5	5	0	5	5	5	1	5	5	5	5	5	5	5	5	5
	5	5	5	5	5	5	5	5	5	5	5	5	1	5	5	5	5	5	5	5	5	7	5	5	5	5	5	5	5	5	5	5	5	5	5	0	5	5	5	5	5	5	5	5	5	5	5	5	5
	5	5	5	5	5	5	5	5	5	5	5	5	5	5	5	5	5	5	1	5	5	5	5	5	5	5	5	5	5	5	5	5	5	5	5	0	5	5	5	5	5	5	5	5	5	5	5	5	5
	5	5	5	5	5	5	5	5	5	5	5	1	5	5	1	5	1	5	5	5	5	5	5	5	5	5	5	5	5	5	5	5	5	5	5	0	5	5	5	5	5	5	5	5	5	5	5	5	5
	5	5	5	5	5	5	5	5	1	5	5	5	5	5	5	5	5	5	5	5	5	5	5	5	5	5	5	5	5	5	5	5	5	5	5	0	5	5	5	5	5	5	5	5	5	5	5	5	5
	5	5	5	5	5	1	5	5	5	5	5	5	5	5	1	5	5	5	5	5	5	5	5	5	5	5	5	5	5	5	5	5	5	5	5	0	5	5	5	5	5	5	5	5	5	5	5	5	5
	5	5	5	5	5	5	5	5	5	5	5	1	1	5	5	5	1	5	5	5	5	5	5	5	5	5	5	5	5	5	5	5	5	5	5	0	5	5	5	5	5	5	5	5	5	5	5	5	5
	5	5	5	5	5	5	5	5	5	5	5	5	5	5	5	5	5	5	5	5	5	5	5	5	5	5	5	5	5	5	5	5	5	5	5	0	5	5	5	5	5	5	5	5	5	5	5	5	5
	5	5	5	5	5	5	5	5	5	5	5	5	5	5	5	5	5	5	5	5	5	5	5	5	5	5	5	5	5	5	5	5	5	5	5	0	5	5	5	5	5	5	5	5	5	5	5	5	5
	5	5	5	5	5	5	5	5	5	5	5	5	5	5	5	5	5	5	5	5	5	5	5	5	5	5	5	5	5	5	5	5	5	5	5	0	5	5	5	5	5	5	5	5	5	5	5	5	5
	5	5	5	5	5	5	5	5	5	5	5	5	5	5	5	5	5	5	5	5	5	5	5	5	5	5	5	5	5	5	5	5	5	5	5	0	5	5	5	5	5	5	5	5	5	5	5	5	5
	5	5	5	5	5	5	5	5	5	5	5	5	5	5	5	5	5	7	5	5	5	5	5	5	5	5	1	5	5	5	1	5	1	7	5	0	5	5	5	5	5	5	5	5	5	5	5	5	5
	0	0	0	0	0	0	0	0	0	0	0	0	0	0	0	0	0	0	0	0	0	0	0	0	0	0	0	0	0	0	0	0	0	0	0	0	0	0	0	0	0	0	0	0	0	0	0	0	0
	5	5	5	5	5	5	5	5	5	5	5	5	5	5	5	5	5	5	5	5	5	5	5	5	5	5	5	5	5	5	5	5	5	5	5	0	5	5	5	5	5	5	5	1	5	5	5	5	5
	5	5	5	5	5	5	5	5	5	5	5	5	5	5	5	5	5	5	5	5	5	5	5	5	5	5	5	5	5	5	5	5	5	1	5	0	5	5	5	5	5	5	5	5	5	5	5	5	5
	5	5	5	5	5	5	5	5	5	5	5	5	5	5	5	5	5	5	5	5	5	5	5	5	5	5	5	5	5	5	5	5	5	5	5	0	5	5	5	5	5	5	5	5	5	5	5	5	5
	5	5	5	5	5	5	5	5	5	5	5	5	5	5	5	5	5	5	5	5	5	5	5	5	5	5	5	5	5	5	5	5	5	5	1	0	5	5	5	5	5	5	5	5	5	5	5	5	5
	5	5	5	5	5	5	5	5	5	5	5	5	5	5	5	5	5	5	5	5	5	5	5	5	5	5	5	5	5	5	5	5	5	5	5	0	5	5	5	5	5	5	5	5	5	5	5	5	5
	5	5	5	5	5	5	5	5	5	5	5	5	5	5	5	5	5	5	5	5	5	5	5	5	5	5	5	5	5	5	5	5	5	5	5	0	5	5	5	5	5	5	5	5	5	5	5	5	5
	5	5	5	5	5	5	5	5	5	5	5	5	5	5	5	5	5	5	5	5	5	5	5	5	5	5	5	5	5	5	5	5	5	7	5	0	5	5	5	5	5	5	5	5	5	5	5	5	5
	5	5	5	5	5	5	5	5	5	5	5	5	5	5	5	5	5	5	5	5	5	5	5	5	5	5	5	5	5	5	5	5	5	5	5	0	5	5	5	5	5	5	5	5	5	5	5	5	5
	5	5	5	5	5	5	5	5	5	5	5	5	5	5	5	5	5	5	5	5	5	5	5	5	5	5	5	5	5	5	5	5	5	5	5	0	1	5	5	5	5	5	5	5	5	5	5	7	5
	0	0	0	0	0	0	0	0	0	0	0	0	0	0	0	0	0	0	0	0	0	0	0	0	0	0	0	0	0	0	0	0	0	0	0	0	0	0	0	0	0	0	0	0	0	0	0	0	0
	5	5	5	5	5	5	5	5	5	5	5	5	5	5	5	5	5	5	5	5	5	5	5	5	5	5	5	5	5	5	5	5	5	5	5	0	5	5	5	5	7	5	5	5	5	5	5	5	5
	5	5	5	5	5	5	5	5	5	5	5	5	5	5	5	5	5	5	5	5	5	5	5	5	5	5	5	5	5	5	5	5	5	5	5	0	5	5	5	5	5	5	5	5	5	5	5	5	5
	5	5	5	5	5	5	5	5	5	5	5	5	5	5	5	5	5	5	5	5	5	5	5	5	5	5	5	5	5	5	5	5	5	1	5	0	5	5	5	5	5	5	5	5	5	5	5	5	5
	5	5	5	5	5	5	5	5	5	5	5	5	5	5	5	5	5	5	5	5	5	5	5	5	5	5	5	5	5	5	5	5	5	5	5	0	5	5	5	5	5	5	5	5	5	5	5	5	5
	5	5	5	5	5	5	5	5	5	5	5	5	5	5	5	5	5	5	5	5	5	5	5	7	5	5	5	5	5	5	5	5	5	5	5	0	5	5	5	5	5	5	5	5	5	5	5	5	5
	5	5	5	5	5	5	5	5	5	5	5	5	5	5	5	5	5	5	5	5	5	5	5	5	5	5	1	5	5	5	5	5	5	5	5	0	5	5	5	5	5	5	5	1	5	5	5	5	5
	5	5	5	5	5	5	5	5	5	5	5	5	5	5	5	5	5	5	5	5	5	5	5	5	5	5	5	5	5	5	5	5	5	5	5	0	5	5	5	5	5	5	5	5	5	5	5	5	5
	5	5	5	5	5	5	5	5	5	5	5	5	5	5	5	5	5	5	5	5	5	5	5	5	5	5	5	5	5	5	5	5	5	5	5	0	5	5	5	5	5	5	5	5	5	5	5	5	5
	5	5	5	5	5	5	5	5	5	5	5	5	5	5	5	5	5	5	5	5	1	5	5	5	5	5	7	5	5	5	5	5	5	5	5	0	5	5	5	5	7	5	5	5	5	7	5	5	5
	5	5	5	5	5	5	5	5	5	5	5	5	5	5	5	5	5	5	5	5	5	5	5	5	5	5	5	5	5	5	7	5	7	5	5	0	7	7	7	7	5	7	5	5	5	5	5	5	5
	5	5	5	5	5	5	5	5	5	5	5	5	5	5	5	5	5	5	5	5	5	5	5	5	5	5	5	5	5	5	5	5	5	5	5	0	5	5	5	5	5	5	5	5	5	1	5	5	5
	5	5	5	5	5	5	5	5	5	5	5	5	5	5	5	5	5	5	5	5	5	5	5	5	5	5	5	5	5	5	5	5	5	5	5	0	5	5	5	5	7	5	5	5	5	5	5	5	5
	5	5	5	5	5	5	5	5	5	5	5	5	5	5	5	5	5	5	5	5	5	7	5	7	7	5	5	5	5	5	5	5	5	5	5	0	5	5	5	5	5	5	5	7	5	7	7	5	5
	5	5	5	5	5	5	5	5	5	5	5	5	5	5	5	5	5	5	5	5	5	5	5	5	5	5	5	7	7	5	5	5	5	5	5	0	5	5	5	7	5	7	5	5	5	5	5	5	5
	5	5	5	5	5	5	5	5	5	5	5	5	5	5	5	5	5	5	5	5	5	5	7	5	5	5	5	5	5	5	1	7	5	7	7	0	5	7	5	5	5	5	5	5	5	5	5	7	5
	5	5	7	5	5	5	5	5	5	5	5	5	5	5	5	5	5	5	5	7	5	5	5	5	5	7	5	5	5	5	7	5	5	5	5	0	5	5	5	5	5	5	5	5	5	5	5	5	5
5	5	5	5	5	5	5	5	5	5	5	5	5	0	5	5	5	5	5	5	1	5	5	5	5	5	5	5	5	5	5	5	5	5	5	5	0	5	5	5	5	5	5	5	5	5	5	5	5	5
	5	5	5	5	5	1	5	5	5	5	5	5	0	5	5	5	5	5	5	5	5	5	5	5	5	5	5	5	5	5	5	5	5	5	5	0	5	5	5	5	5	5	5	5	5	5	5	5	5
	5	5	1	5	5	1	5	5	5	5	5	5	0	5	5	5	5	5	5	5	5	5	5	5	5	5	5	5	5	5	5	5	5	5	5	0	5	5	5	5	5	5	5	5	5	5	5	5	5
	5	5	5	5	5	5	5	5	5	5	1	5	0	1	5	5	5	5	5	5	5	5	5	5	5	5	5	5	5	5	5	5	5	5	5	0	5	5	5	5	5	5	5	5	5	5	5	5	5
	5	5	1	5	5	5	5	1	5	5	5	5	0	5	5	5	5	5	5	5	5	5	5	5	5	5	5	5	5	5	5	5	5	5	5	0	5	5	5	5	5	5	5	5	5	5	5	5	5
	5	5	5	5	5	1	5	5	1	5	5	5	0	5	5	5	5	1	5	5	5	5	5	5	5	5	5	5	5	5	5	5	5	5	5	0	5	5	5	5	5	5	5	5	5	5	5	5	5
	5	5	5	5	5	1	5	5	5	1	5	5	0	5	5	5	5	5	5	5	5	5	5	5	5	5	5	5	5	5	5	5	5	5	5	0	5	5	5	5	5	5	5	5	5	5	5	5	5
	1	5	5	5	5	5	5	5	5	5	5	1	0	1	5	5	5	5	5	5	5	5	5	5	5	5	5	5	5	5	5	5	5	5	5	0	5	5	5	5	5	5	5	5	5	5	5	5	5
	5	5	5	5	5	5	5	5	5	5	5	5	0	5	5	5	5	5	5	5	5	5	5	5	5	5	5	5	5	5	5	5	5	5	5	0	5	5	5	1	5	5	5	5	5	5	5	5	5
	5	5	5	5	5	1	5	5	5	5	5	5	0	5	5	5	5	5	5	5	5	7	5	5	5	5	5	5	5	5	5	5	5	5	5	0	5	5	5	5	5	5	5	5	5	5	5	5	5
	5	5	5	5	5	5	5	5	5	5	5	5	0	5	5	5	5	5	1	5	5	5	5	5	5	5	5	5	5	5	5	5	5	5	5	0	5	5	5	5	5	5	5	5	5	5	5	5	5
	5	5	5	5	5	5	5	5	5	5	5	1	0	5	1	5	1	5	5	5	5	5	5	5	5	5	5	5	5	5	5	5	5	5	5	0	5	5	5	5	5	5	5	5	5	5	5	5	5
	5	5	5	5	5	5	5	5	1	5	5	5	0	5	5	5	5	5	5	5	5	5	5	5	5	5	5	5	5	5	5	5	5	5	5	0	5	5	5	5	5	5	5	5	5	5	5	5	5
	5	5	5	5	5	1	5	5	5	5	5	5	0	5	1	5	5	5	5	5	5	5	5	5	5	5	5	5	5	5	5	5	5	5	5	0	5	5	5	5	5	5	5	5	5	5	5	5	5
	5	5	5	5	5	1	5	5	5	5	5	1	0	5	5	5	1	5	5	5	5	5	5	5	5	5	5	5	5	5	5	5	5	5	5	0	5	5	5	5	5	5	5	5	5	5	5	5	5
	5	5	5	5	5	5	5	5	5	5	5	5	0	5	5	5	5	5	5	5	5	5	5	5	5	5	5	5	5	5	5	5	5	5	5	0	5	5	5	5	5	5	5	5	5	5	5	5	5
	5	5	5	5	5	5	5	5	5	5	5	5	0	5	5	5	5	5	5	5	5	5	5	5	5	5	5	5	5	5	5	5	5	5	5	0	5	5	5	5	5	5	5	5	5	5	5	5	5
	5	5	5	5	5	5	5	5	5	5	5	5	0	5	5	5	5	5	5	5	5	5	5	5	5	5	5	5	5	5	5	5	5	5	5	0	5	5	5	5	5	5	5	5	5	5	5	5	5
	5	5	5	5	5	5	5	5	5	5	5	5	0	5	5	5	5	5	5	5	5	5	5	5	5	5	5	5	5	5	5	5	5	5	5	0	5	5	5	5	5	5	5	5	5	5	5	5	5
	5	5	5	5	5	5	5	5	5	5	5	5	0	5	5	5	5	7	5	5	5	5	5	5	5	5	1	5	5	5	1	5	1	7	5	0	5	5	5	5	5	5	5	5	5	5	5	5	5
	0	0	0	0	0	0	0	0	0	0	0	0	0	0	0	0	0	0	0	0	0	0	0	0	0	0	0	0	0	0	0	0	0	0	0	0	0	0	0	0	0	0	0	0	0	0	0	0	0
	5	5	5	5	5	5	5	5	5	5	5	5	0	5	5	5	5	5	5	5	5	5	5	5	5	5	5	5	5	5	5	5	5	5	5	0	5	5	5	5	5	5	5	1	5	5	5	5	5
	5	5	5	5	5	5	5	5	5	5	5	5	0	5	5	5	5	5	5	5	5	5	5	5	5	5	5	5	5	5	5	5	5	1	5	0	5	5	5	5	5	5	5	5	5	5	5	5	5
	5	5	5	5	5	5	5	5	5	5	5	5	0	5	5	5	5	5	5	5	5	5	5	5	5	5	5	5	5	5	5	5	5	5	5	0	5	5	5	5	5	5	5	5	5	5	5	5	5
	5	5	5	5	5	5	5	5	5	5	5	5	0	5	5	5	5	5	5	5	5	5	5	5	5	5	5	5	5	5	5	5	5	5	1	0	5	5	5	5	5	5	5	5	5	5	5	5	5
	5	5	5	5	5	5	5	5	5	5	5	5	0	5	5	5	5	5	5	5	5	5	5	5	5	5	5	5	5	5	5	5	5	5	5	0	5	5	5	5	5	5	5	5	5	5	5	5	5
	5	5	5	5	5	5	5	5	5	5	5	5	0	5	5	5	5	5	5	5	5	5	5	5	5	5	5	5	5	5	5	5	5	5	5	0	5	5	5	5	5	5	5	5	5	5	5	5	5
	5	5	5	5	5	5	5	5	5	5	5	5	0	5	5	5	5	5	5	5	5	5	5	5	5	5	5	5	5	5	5	5	5	7	5	0	5	5	5	5	5	5	5	5	5	5	5	5	5
	5	5	5	5	5	5	5	5	5	5	5	5	0	5	5	5	5	5	5	5	5	5	5	5	5	5	5	5	5	5	5	5	5	5	5	0	5	5	5	5	5	5	5	5	5	5	5	5	5
	5	5	5	5	5	5	5	5	5	5	5	5	0	5	5	5	5	5	5	5	5	5	5	5	5	5	5	5	5	5	5	5	5	5	5	0	1	5	5	5	5	5	5	5	5	5	5	7	5
	0	0	0	0	0	0	0	0	0	0	0	0	0	0	0	0	0	0	0	0	0	0	0	0	0	0	0	0	0	0	0	0	0	0	0	0	0	0	0	0	0	0	0	0	0	0	0	0	0
	5	5	5	5	5	5	5	5	5	5	5	5	0	5	5	5	5	5	5	5	5	5	5	5	5	5	5	5	5	5	5	5	5	5	5	0	5	5	5	5	7	5	5	5	5	5	5	5	5
	5	5	5	5	5	5	5	5	5	5	5	5	0	5	5	5	5	5	5	5	5	5	5	5	5	5	5	5	5	5	5	5	5	5	5	0	5	5	5	5	5	5	5	5	5	5	5	5	5
	5	5	5	5	5	5	5	5	5	5	5	5	0	5	5	5	5	5	5	5	5	5	5	5	5	5	5	5	5	5	5	5	5	1	5	0	5	5	5	5	5	5	5	5	5	5	5	5	5
	5	5	5	5	5	5	5	5	5	5	5	5	0	5	5	5	5	5	5	5	5	5	5	5	5	5	5	5	5	5	5	5	5	5	5	0	5	5	5	5	5	5	5	5	5	5	5	5	5
	5	5	5	5	5	5	5	5	5	5	5	5	0	5	5	5	5	5	5	5	5	5	5	7	5	5	5	5	5	5	5	5	5	5	5	0	5	5	5	5	5	5	5	5	5	5	5	5	5
	5	5	5	5	5	5	5	5	5	5	5	5	0	5	5	5	5	5	5	5	5	5	5	5	5	5	1	5	5	5	5	5	5	5	5	0	5	5	5	5	5	5	5	1	5	5	5	5	5
	5	5	5	5	5	5	5	5	5	5	5	5	0	5	5	5	5	5	5	5	5	5	5	5	5	5	5	5	5	5	5	5	5	5	5	0	5	5	5	5	5	5	5	5	5	5	5	5	5
	5	5	5	5	5	5	5	5	5	5	5	5	0	5	5	5	5	5	5	5	5	5	5	5	5	5	5	5	5	5	5	5	5	5	5	0	5	5	5	5	5	5	5	5	5	5	5	5	5
	5	5	5	5	5	5	5	5	5	5	5	5	0	5	5	5	5	5	5	5	1	5	5	5	5	5	7	5	5	5	5	5	5	5	5	0	5	5	5	5	7	5	5	5	5	7	5	5	5
	5	5	5	5	5	5	5	5	5	5	5	5	0	5	5	5	5	5	5	5	5	5	5	5	5	5	5	5	5	5	7	5	7	5	5	0	7	7	7	7	5	7	5	5	5	5	5	5	5
	5	5	5	5	5	5	5	5	5	5	5	5	0	5	5	5	5	5	5	5	5	5	5	5	5	5	5	5	5	5	5	5	5	5	5	0	5	5	5	5	5	5	5	5	5	1	5	5	5
	5	5	5	5	5	5	5	5	5	5	5	5	0	5	5	5	5	5	5	5	5	5	5	5	5	5	5	5	5	5	5	5	5	5	5	0	5	5	5	5	7	5	5	5	5	5	5	5	5
	5	5	5	5	5	5	5	5	5	5	5	5	0	5	5	5	5	5	5	5	5	7	5	7	7	5	5	5	5	5	5	5	5	5	5	0	5	5	5	5	5	5	5	7	5	7	7	5	5
	5	5	5	5	5	5	5	5	5	5	5	5	0	5	5	5	5	5	5	5	5	5	5	5	5	5	5	7	7	5	5	5	5	5	5	0	5	5	5	7	5	7	5	5	5	5	5	5	5
	5	5	5	5	5	5	5	5	5	5	5	5	0	5	5	5	5	5	5	5	5	5	7	5	5	5	5	5	5	5	1	7	5	7	7	0	5	7	5	5	5	5	5	5	5	5	5	7	5
	5	5	7	5	5	5	5	5	5	5	5	5	0	5	5	5	5	5	5	7	5	5	5	5	5	7	5	5	5	5	7	5	5	5	5	0	5	5	5	5	5	5	5	5	5	5	5	5	5
6	5	5	5	5	5	5	5	5	5	5	5	5	0	5	5	5	5	5	5	1	5	5	5	5	5	5	5	5	5	5	5	5	5	5	5	0	5	5	5	5	5	5	5	5	5	5	5	5	5
	5	5	5	5	5	1	5	5	5	5	5	5	0	5	5	5	5	5	5	5	5	5	5	5	5	5	5	5	5	5	5	5	5	5	5	0	5	5	5	5	5	5	5	5	5	5	5	5	5
	5	5	1	5	5	1	5	5	5	5	5	5	0	5	5	5	5	5	5	5	5	5	5	5	5	5	5	5	5	5	5	5	5	5	5	0	5	5	5	5	5	5	5	5	5	5	5	5	5
	5	5	5	5	5	5	5	5	5	5	1	5	0	1	5	5	5	5	5	5	5	5	5	5	5	5	5	5	5	5	5	5	5	5	5	0	5	5	5	5	5	5	5	5	5	5	5	5	5
	5	5	1	5	5	5	5	1	5	5	5	5	0	5	5	5	5	5	5	5	5	5	5	5	5	5	5	5	5	5	5	5	5	5	5	0	5	5	5	5	5	5	5	5	5	5	5	5	5
	5	5	5	5	5	1	5	5	1	5	5	5	0	5	5	5	5	1	5	5	5	5	5	5	5	5	5	5	5	5	5	5	5	5	5	0	5	5	5	5	5	5	5	5	5	5	5	5	5
	5	5	5	5	5	1	5	5	5	1	5	5	0	5	5	5	5	5	5	5	5	5	5	5	5	5	5	5	5	5	5	5	5	5	5	0	5	5	5	5	5	5	5	5	5	5	5	5	5
	1	5	5	5	5	5	5	5	5	5	5	1	0	1	5	5	5	5	5	5	5	5	5	5	5	5	5	5	5	5	5	5	5	5	5	0	5	5	5	5	5	5	5	5	5	5	5	5	5
	5	5	5	5	5	5	5	5	5	5	5	5	0	5	5	5	5	5	5	5	5	5	5	5	5	5	5	5	5	5	5	5	5	5	5	0	5	5	5	1	5	5	5	5	5	5	5	5	5
	5	5	5	5	5	1	5	5	5	5	5	5	0	5	5	5	5	5	5	5	5	7	5	5	5	5	5	5	5	5	5	5	5	5	5	0	5	5	5	5	5	5	5	5	5	5	5	5	5
	5	5	5	5	5	5	5	5	5	5	5	5	0	5	5	5	5	5	1	5	5	5	5	5	5	5	5	5	5	5	5	5	5	5	5	0	5	5	5	5	5	5	5	5	5	5	5	5	5
	5	5	5	5	5	5	5	5	5	5	5	1	0	5	1	5	1	5	5	5	5	5	5	5	5	5	5	5	5	5	5	5	5	5	5	0	5	5	5	5	5	5	5	5	5	5	5	5	5
	5	5	5	5	5	5	5	5	1	5	5	5	0	5	5	5	5	5	5	5	5	5	5	5	5	5	5	5	5	5	5	5	5	5	5	0	5	5	5	5	5	5	5	5	5	5	5	5	5
	5	5	5	5	5	1	5	5	5	5	5	5	0	5	1	5	5	5	5	5	5	5	5	5	5	5	5	5	5	5	5	5	5	5	5	0	5	5	5	5	5	5	5	5	5	5	5	5	5
	5	5	5	5	5	1	5	5	5	5	5	1	0	5	5	5	1	5	5	5	5	5	5	5	5	5	5	5	5	5	5	5	5	5	5	0	5	5	5	5	5	5	5	5	5	5	5	5	5
	5	5	5	5	5	5	5	5	5	5	5	5	0	5	5	5	5	5	5	5	5	5	5	5	5	5	5	5	5	5	5	5	5	5	5	0	5	5	5	5	5	5	5	5	5	5	5	5	5
	5	5	5	5	5	5	5	5	5	5	5	5	0	5	5	5	5	5	5	5	5	5	5	5	5	1	1	5	5	5	1	5	5	5	5	0	5	5	1	5	5	1	5	5	5	5	5	5	5
	0	0	0	0	0	0	0	0	0	0	0	0	0	0	0	0	0	0	0	0	0	0	0	0	0	0	0	0	0	0	0	0	0	0	0	0	0	0	0	0	0	0	0	0	0	0	0	0	0
	5	5	5	5	5	5	5	5	5	5	5	5	0	5	5	5	5	5	5	5	5	5	5	5	5	5	5	5	5	5	5	5	5	5	5	0	5	5	5	5	5	5	5	5	5	5	5	5	5
	5	5	5	5	5	5	5	5	5	5	5	5	0	5	5	5	5	7	5	5	5	5	5	5	5	5	1	5	5	5	1	5	1	7	5	0	5	5	5	5	5	5	5	5	5	5	5	5	5
	0	0	0	0	0	0	0	0	0	0	0	0	0	0	0	0	0	0	0	0	0	0	0	0	0	0	0	0	0	0	0	0	0	0	0	0	0	0	0	0	0	0	0	0	0	0	0	0	0
	5	5	5	5	5	5	5	5	5	5	5	5	0	5	5	5	5	5	5	5	5	5	5	5	5	5	5	5	5	5	5	5	5	5	5	0	5	5	5	5	5	5	5	1	5	5	5	5	5
	5	5	5	5	5	5	5	5	5	5	5	5	0	5	5	5	5	5	5	5	5	5	5	5	5	5	5	5	5	5	5	5	5	1	5	0	5	5	5	5	5	5	5	5	5	5	5	5	5
	5	5	5	5	5	5	5	5	5	5	5	5	0	5	5	5	5	5	5	5	5	5	5	5	5	5	5	5	5	5	5	5	5	5	5	0	5	5	5	5	5	5	5	5	5	5	5	5	5
	5	5	5	5	5	5	5	5	5	5	5	5	0	5	5	5	5	5	5	5	5	5	5	5	5	5	5	5	5	5	5	5	5	5	1	0	5	5	5	5	5	5	5	5	5	5	5	5	5
	5	5	5	5	5	5	5	5	5	5	5	5	0	5	5	5	5	5	5	5	5	5	5	5	5	5	5	5	5	5	5	5	5	5	5	0	5	5	5	5	5	5	5	5	5	5	5	5	5
	5	5	5	5	5	5	5	5	5	5	5	5	0	5	5	5	5	5	5	5	5	5	5	5	5	5	5	5	5	5	5	5	5	5	5	0	5	5	5	5	5	5	5	5	5	5	5	5	5
	5	5	5	5	5	5	5	5	5	5	5	5	0	5	5	5	5	5	5	5	5	5	5	5	5	5	5	5	5	5	5	5	5	7	5	0	5	5	5	5	5	5	5	5	5	5	5	5	5
	5	5	5	5	5	5	5	5	5	5	5	5	0	5	5	5	5	5	5	5	5	5	5	5	5	5	5	5	5	5	5	5	5	5	5	0	5	5	5	5	5	5	5	5	5	5	5	5	5
	5	5	5	5	5	5	5	5	5	5	5	5	0	5	5	5	5	5	5	5	5	5	5	5	5	5	5	5	5	5	5	5	5	5	5	0	1	5	5	5	5	5	5	5	5	5	5	7	5
	0	0	0	0	0	0	0	0	0	0	0	0	0	0	0	0	0	0	0	0	0	0	0	0	0	0	0	0	0	0	0	0	0	0	0	0	0	0	0	0	0	0	0	0	0	0	0	0	0
	5	5	5	5	5	5	5	5	5	5	5	5	0	5	5	5	5	5	5	5	5	5	5	5	5	5	5	5	5	5	5	5	5	5	5	0	5	5	5	5	7	5	5	5	5	5	5	5	5
	5	5	5	5	5	5	5	5	5	5	5	5	0	5	5	5	5	5	5	5	5	5	5	5	5	5	5	5	5	5	5	5	5	5	5	0	5	5	5	5	5	5	5	5	5	5	5	5	5
	5	5	5	5	5	5	5	5	5	5	5	5	0	5	5	5	5	5	5	5	5	5	5	5	5	5	5	5	5	5	5	5	5	1	5	0	5	5	5	5	5	5	5	5	5	5	5	5	5
	5	5	5	5	5	5	5	5	5	5	5	5	0	5	5	5	5	5	5	5	5	5	5	5	5	5	5	5	5	5	5	5	5	5	5	0	5	5	5	5	5	5	5	5	5	5	5	5	5
	5	5	5	5	5	5	5	5	5	5	5	5	0	5	5	5	5	5	5	5	5	5	5	7	5	5	5	5	5	5	5	5	5	5	5	0	5	5	5	5	5	5	5	5	5	5	5	5	5
	5	5	5	5	5	5	5	5	5	5	5	5	0	5	5	5	5	5	5	5	5	5	5	5	5	5	1	5	5	5	5	5	5	5	5	0	5	5	5	5	5	5	5	1	5	5	5	5	5
	5	5	5	5	5	5	5	5	5	5	5	5	0	5	5	5	5	5	5	5	5	5	5	5	5	5	5	5	5	5	5	5	5	5	5	0	5	5	5	5	5	5	5	5	5	5	5	5	5
	5	5	5	5	5	5	5	5	5	5	5	5	0	5	5	5	5	5	5	5	5	5	5	5	5	5	5	5	5	5	5	5	5	5	5	0	5	5	5	5	5	5	5	5	5	5	5	5	5
	5	5	5	5	5	5	5	5	5	5	5	5	0	5	5	5	5	5	5	5	1	5	5	5	5	5	7	5	5	5	5	5	5	5	5	0	5	5	5	5	7	5	5	5	5	7	5	5	5
	5	5	5	5	5	5	5	5	5	5	5	5	0	5	5	5	5	5	5	5	5	5	5	5	5	5	5	5	5	5	7	5	7	5	5	0	7	7	7	7	5	7	5	5	5	5	5	5	5
	5	5	5	5	5	5	5	5	5	5	5	5	0	5	5	5	5	5	5	5	5	5	5	5	5	5	5	5	5	5	5	5	5	5	5	0	5	5	5	5	5	5	5	5	5	1	5	5	5
	5	5	5	5	5	5	5	5	5	5	5	5	0	5	5	5	5	5	5	5	5	5	5	5	5	5	5	5	5	5	5	5	5	5	5	0	5	5	5	5	7	5	5	5	5	5	5	5	5
	5	5	5	5	5	5	5	5	5	5	5	5	0	5	5	5	5	5	5	5	5	7	5	7	7	5	5	5	5	5	5	5	5	5	5	0	5	5	5	5	5	5	5	7	5	7	7	5	5
	5	5	5	5	5	5	5	5	5	5	5	5	0	5	5	5	5	5	5	5	5	5	5	5	5	5	5	7	7	5	5	5	5	5	5	0	5	5	5	7	5	7	5	5	5	5	5	5	5
	5	5	5	5	5	5	5	5	5	5	5	5	0	5	5	5	5	5	5	5	5	5	7	5	5	5	5	5	5	5	1	7	5	7	7	0	5	7	5	5	5	5	5	5	5	5	5	7	5
	5	5	7	5	5	5	5	5	5	5	5	5	0	5	5	5	5	5	5	7	5	5	5	5	5	7	5	5	5	5	7	5	5	5	5	0	5	5	5	5	5	5	5	5	5	5	5	5	5
7	5	5	5	5	5	5	5	5	5	5	5	5	0	5	5	5	5	5	5	1	5	5	5	5	5	5	5	5	5	5	5	5	5	5	5	0	5	5	5	5	5	5	5	5	5	5	5	5	5
	5	5	5	5	5	1	5	5	5	5	5	5	0	5	5	5	5	5	5	5	5	5	5	5	5	5	5	5	5	5	5	5	5	5	5	0	5	5	5	5	5	5	5	5	5	5	5	5	5
	5	5	1	5	5	1	5	5	5	5	5	5	0	5	5	5	5	5	5	5	5	5	5	5	5	5	5	5	5	5	5	5	5	5	5	0	5	5	5	5	5	5	5	5	5	5	5	5	5
	5	5	5	5	5	5	5	5	5	5	1	5	0	1	5	5	5	5	5	5	5	5	5	5	5	5	5	5	5	5	5	5	5	5	5	0	5	5	5	5	5	5	5	5	5	5	5	5	5
	5	5	1	5	5	5	5	1	5	5	5	5	0	5	5	5	5	5	5	5	5	5	5	5	5	5	5	5	5	5	5	5	5	5	5	0	5	5	5	5	5	5	5	5	5	5	5	5	5
	5	5	5	5	5	1	5	5	1	5	5	5	0	5	5	5	5	1	5	5	5	5	5	5	5	5	5	5	5	5	5	5	5	5	5	0	5	5	5	5	5	5	5	5	5	5	5	5	5
	5	5	5	5	5	1	5	5	5	1	5	5	0	5	5	5	5	5	5	5	5	5	5	5	5	5	5	5	5	5	5	5	5	5	5	0	5	5	5	5	5	5	5	5	5	5	5	5	5
	1	5	5	5	5	5	5	5	5	5	5	1	0	1	5	5	5	5	5	5	5	5	5	5	5	5	5	5	5	5	5	5	5	5	5	0	5	5	5	5	5	5	5	5	5	5	5	5	5
	5	5	5	5	5	5	5	5	5	5	5	5	0	5	5	5	5	5	5	5	5	5	5	5	5	5	5	5	5	5	5	5	5	5	5	0	5	5	5	1	5	5	5	5	5	5	5	5	5
	5	5	5	5	5	1	5	5	5	5	5	5	0	5	5	5	5	5	5	5	5	7	5	5	5	5	5	5	5	5	5	5	5	5	5	0	5	5	5	5	5	5	5	5	5	5	5	5	5
	5	5	5	5	5	5	5	5	5	5	5	5	0	5	5	5	5	5	1	5	5	5	5	5	5	5	5	5	5	5	5	5	5	5	5	0	5	5	5	5	5	5	5	5	5	5	5	5	5
	5	5	5	5	5	5	5	5	5	5	5	1	0	5	1	5	1	5	5	5	5	5	5	5	5	5	5	5	5	5	5	5	5	5	5	0	5	5	5	5	5	5	5	5	5	5	5	5	5
	5	5	5	5	5	5	5	5	1	5	5	5	0	5	5	5	5	5	5	5	5	5	5	5	5	5	5	5	5	5	5	5	5	5	5	0	5	5	5	5	5	5	5	5	5	5	5	5	5
	5	5	5	5	5	1	5	5	5	5	5	5	0	5	1	5	5	5	5	5	5	5	5	5	5	5	5	5	5	5	5	5	5	5	5	0	5	5	5	5	5	5	5	5	5	5	5	5	5
	5	5	5	5	5	1	5	5	5	5	5	1	0	5	5	5	1	5	5	5	5	5	5	5	5	5	5	5	5	5	5	5	5	5	5	0	5	5	5	5	5	5	5	5	5	5	5	5	5
	5	5	5	5	5	5	5	5	5	5	5	5	0	5	5	5	5	5	5	5	5	5	5	5	5	5	5	5	5	5	5	5	5	5	5	0	5	5	5	5	5	5	5	5	5	5	5	5	5
	5	5	5	5	5	5	5	5	5	5	5	5	0	5	5	5	5	5	5	5	5	5	5	5	5	1	1	5	5	5	1	5	5	5	5	0	5	5	1	5	5	1	5	5	5	5	5	5	5
	0	0	0	0	0	0	0	0	0	0	0	0	0	0	0	0	0	0	0	0	0	0	0	0	0	0	0	0	0	0	0	0	0	0	0	0	0	0	0	0	0	0	0	0	0	0	0	0	0
	5	5	5	5	5	5	5	5	5	5	5	5	0	5	5	5	5	5	5	5	5	5	5	5	5	5	5	5	5	5	5	5	5	5	5	0	5	5	5	5	5	5	5	5	5	5	5	5	5
	5	5	5	5	5	5	5	5	5	5	5	5	0	5	5	5	5	7	5	5	5	5	5	5	5	5	1	5	5	5	1	5	1	7	5	0	5	5	5	5	5	5	5	5	5	5	5	5	5
	0	0	0	0	0	0	0	0	0	0	0	0	0	0	0	0	0	0	0	0	0	0	0	0	0	0	0	0	0	0	0	0	0	0	0	0	0	0	0	0	0	0	0	0	0	0	0	0	0
	5	5	5	5	5	5	5	5	5	5	5	5	0	5	5	5	5	5	5	5	5	5	5	5	5	5	5	5	5	5	5	5	5	5	5	0	5	5	5	5	5	5	5	1	5	5	5	5	5
	5	5	5	5	5	5	5	5	5	5	5	5	0	5	5	5	5	5	5	5	5	5	5	5	5	5	5	5	5	5	5	5	5	1	5	0	5	5	5	5	5	5	5	5	5	5	5	5	5
	5	5	5	5	5	5	5	5	5	5	5	5	0	5	5	5	5	5	5	5	5	5	5	5	5	5	5	5	5	5	5	5	5	5	5	0	5	5	5	5	5	5	5	5	5	5	5	5	5
	5	5	5	5	5	5	5	5	5	5	5	5	0	5	5	5	5	5	5	5	5	5	5	5	5	5	5	5	5	5	5	5	5	5	1	0	5	5	5	5	5	5	5	5	5	5	5	5	5
	5	5	5	5	5	5	5	5	5	5	5	5	0	5	5	5	5	5	5	5	5	5	5	5	5	5	5	5	5	5	5	5	5	5	5	0	5	5	5	5	5	5	5	5	5	5	5	5	5
	5	5	5	5	5	5	5	5	5	5	5	5	0	5	5	5	5	5	5	5	5	5	5	5	5	5	5	5	5	5	5	5	5	5	5	0	5	5	5	5	5	5	5	5	5	5	5	5	5
	5	5	5	5	5	5	5	5	5	5	5	5	0	5	5	5	5	5	5	5	5	5	5	5	5	5	5	5	5	5	5	5	5	7	5	0	5	5	5	5	5	5	5	5	5	5	5	5	5
	5	5	5	5	5	5	5	5	5	5	5	5	0	5	5	5	5	5	5	5	5	5	5	5	5	5	5	5	5	5	5	5	5	5	5	0	5	5	5	5	5	5	5	5	5	5	5	5	5
	5	5	5	5	5	5	5	5	5	5	5	5	0	5	5	5	5	5	5	5	5	5	5	5	5	5	5	5	5	5	5	5	5	5	5	0	1	5	5	5	5	5	5	5	5	5	5	7	5
	0	0	0	0	0	0	0	0	0	0	0	0	0	0	0	0	0	0	0	0	0	0	0	0	0	0	0	0	0	0	0	0	0	0	0	0	0	0	0	0	0	0	0	0	0	0	0	0	0
	5	5	5	5	5	5	5	5	5	5	5	5	0	5	5	5	5	5	5	5	5	5	5	5	5	5	5	5	5	5	5	5	5	5	5	0	5	5	5	5	7	5	5	5	5	5	5	5	5
	5	5	5	5	5	5	5	5	5	5	5	5	0	5	5	5	5	5	5	5	5	5	5	5	5	5	5	5	5	5	5	5	5	5	5	0	5	5	5	5	5	5	5	5	5	5	5	5	5
	5	5	5	5	5	5	5	5	5	5	5	5	0	5	5	5	5	5	5	5	5	5	5	5	5	5	5	5	5	5	5	5	5	1	5	0	5	5	5	5	5	5	5	5	5	5	5	5	5
	5	5	5	5	5	5	5	5	5	5	5	5	0	5	5	5	5	5	5	5	5	5	5	5	5	5	5	5	5	5	5	5	5	5	5	0	5	5	5	5	5	5	5	5	5	5	5	5	5
	5	5	5	5	5	5	5	5	5	5	5	5	0	5	5	5	5	5	5	5	5	5	5	7	5	5	5	5	5	5	5	5	5	5	5	0	5	5	5	5	5	5	5	5	5	5	5	5	5
	5	5	5	5	5	5	5	5	5	5	5	5	0	5	5	5	5	5	5	5	5	5	5	5	5	5	1	5	5	5	5	5	5	5	5	0	5	5	5	5	5	5	5	1	5	5	5	5	5
	5	5	5	5	5	5	5	5	5	5	5	5	0	5	5	5	5	5	5	5	5	5	5	5	5	5	5	5	5	5	5	5	5	5	5	0	5	5	5	5	5	5	5	5	5	5	5	5	5
	5	5	5	5	5	5	5	5	5	5	5	5	0	5	5	5	5	5	5	5	5	5	5	5	5	5	5	5	5	5	5	5	5	5	5	0	5	5	5	5	5	5	5	5	5	5	5	5	5
	5	5	5	5	5	5	5	5	5	5	5	5	0	5	5	5	5	5	5	5	1	5	5	5	5	5	7	5	5	5	5	5	5	5	5	0	5	5	5	5	7	5	5	5	5	7	5	5	5
	5	5	5	5	5	5	5	5	5	5	5	5	0	5	5	5	5	5	5	5	5	5	5	5	5	5	5	5	5	5	7	5	7	5	5	0	7	7	7	7	5	7	5	5	5	5	5	5	5
	5	5	5	5	5	5	5	5	5	5	5	5	0	5	5	5	5	5	5	5	5	5	5	5	5	5	5	5	5	5	5	5	5	5	5	0	5	5	5	5	5	5	5	5	5	1	5	5	5
	5	5	5	5	5	5	5	5	5	5	5	5	0	5	5	5	5	5	5	5	5	5	5	5	5	5	5	5	5	5	5	5	5	5	5	0	5	5	5	5	7	5	5	5	5	5	5	5	5
	5	5	5	5	5	5	5	5	5	5	5	5	0	5	5	5	5	5	5	5	5	7	5	7	7	5	5	7	7	5	5	5	5	5	7	0	5	7	7	7	7	7	5	7	5	7	7	5	5
	0	0	0	0	0	0	0	0	0	0	0	0	0	0	0	0	0	0	0	0	0	0	0	0	0	0	0	0	0	0	0	0	0	0	0	0	0	0	0	0	0	0	0	0	0	0	0	0	0
	5	5	5	5	5	5	5	5	5	5	5	5	0	5	5	5	5	5	5	5	5	5	7	5	5	5	5	5	5	5	1	7	5	7	7	0	5	7	5	5	5	5	5	5	5	5	5	7	5
	5	5	7	5	5	5	5	5	5	5	5	5	0	5	5	5	5	5	5	7	5	5	5	5	5	7	5	5	5	5	7	5	5	5	5	0	5	5	5	5	5	5	5	5	5	5	5	5	5
8	5	5	5	5	5	5	5	5	5	5	5	5	0	5	5	5	5	5	5	1	5	5	5	5	5	5	5	5	5	5	5	5	5	5	5	0	5	5	5	5	5	5	5	5	5	5	5	5	5
	5	5	5	5	5	1	5	5	5	5	5	5	0	5	5	5	5	5	5	5	5	5	5	5	5	5	5	5	5	5	5	5	5	5	5	0	5	5	5	5	5	5	5	5	5	5	5	5	5
	5	5	1	5	5	1	5	5	5	5	5	5	0	5	5	5	5	5	5	5	5	5	5	5	5	5	5	5	5	5	5	5	5	5	5	0	5	5	5	5	5	5	5	5	5	5	5	5	5
	5	5	5	5	5	5	5	5	5	5	1	5	0	1	5	5	5	5	5	5	5	5	5	5	5	5	5	5	5	5	5	5	5	5	5	0	5	5	5	5	5	5	5	5	5	5	5	5	5
	5	5	1	5	5	5	5	1	5	5	5	5	0	5	5	5	5	5	5	5	5	5	5	5	5	5	5	5	5	5	5	5	5	5	5	0	5	5	5	5	5	5	5	5	5	5	5	5	5
	5	5	5	5	5	1	5	5	1	5	5	5	0	5	5	5	5	1	5	5	5	5	5	5	5	5	5	5	5	5	5	5	5	5	5	0	5	5	5	5	5	5	5	5	5	5	5	5	5
	5	5	5	5	5	1	5	5	5	1	5	5	0	5	5	5	5	5	5	5	5	5	5	5	5	5	5	5	5	5	5	5	5	5	5	0	5	5	5	5	5	5	5	5	5	5	5	5	5
	1	5	5	5	5	5	5	5	5	5	5	1	0	1	5	5	5	5	5	5	5	5	5	5	5	5	5	5	5	5	5	5	5	5	5	0	5	5	5	5	5	5	5	5	5	5	5	5	5
	5	5	5	5	5	5	5	5	5	5	5	5	0	5	5	5	5	5	5	5	5	5	5	5	5	5	5	5	5	5	5	5	5	5	5	0	5	5	5	1	5	5	5	5	5	5	5	5	5
	5	5	5	5	5	1	5	5	5	5	5	5	0	5	5	5	5	5	5	5	5	7	5	5	5	5	5	5	5	5	5	5	5	5	5	0	5	5	5	5	5	5	5	5	5	5	5	5	5
	5	5	5	5	5	5	5	5	5	5	5	5	0	5	5	5	5	5	1	5	5	5	5	5	5	5	5	5	5	5	5	5	5	5	5	0	5	5	5	5	5	5	5	5	5	5	5	5	5
	5	5	5	5	5	5	5	5	5	5	5	1	0	5	1	5	1	5	5	5	5	5	5	5	5	5	5	5	5	5	5	5	5	5	5	0	5	5	5	5	5	5	5	5	5	5	5	5	5
	5	5	5	5	5	5	5	5	1	5	5	5	0	5	5	5	5	5	5	5	5	5	5	5	5	5	5	5	5	5	5	5	5	5	5	0	5	5	5	5	5	5	5	5	5	5	5	5	5
	5	5	5	5	5	1	5	5	5	5	5	5	0	5	1	5	5	5	5	5	5	5	5	5	5	5	5	5	5	5	5	5	5	5	5	0	5	5	5	5	5	5	5	5	5	5	5	5	5
	5	5	5	5	5	1	5	5	5	5	5	1	0	5	5	5	1	5	5	5	5	5	5	5	5	5	5	5	5	5	5	5	5	5	5	0	5	5	5	5	5	5	5	5	5	5	5	5	5
	5	5	5	5	5	5	5	5	5	5	5	5	0	5	5	5	5	5	5	5	5	5	5	5	5	5	5	5	5	5	5	5	5	5	5	0	5	5	5	5	5	5	5	5	5	5	5	5	5
	5	5	5	5	5	5	5	5	5	5	5	5	0	5	5	5	5	5	5	5	5	5	5	5	5	1	1	5	5	5	1	5	5	5	5	0	5	5	1	5	5	1	5	5	5	5	5	1	5
	0	0	0	0	0	0	0	0	0	0	0	0	0	0	0	0	0	0	0	0	0	0	0	0	0	0	0	0	0	0	0	0	0	0	0	0	0	0	0	0	0	0	0	0	0	0	0	0	0
	5	5	5	5	5	5	5	5	5	5	5	5	0	5	5	5	5	5	5	5	5	5	5	5	5	5	5	5	5	5	5	5	5	5	5	0	5	5	5	5	5	5	5	5	5	5	5	5	5
	5	5	5	5	5	5	5	5	5	5	5	5	0	5	5	5	5	7	5	5	5	5	5	5	5	5	1	5	5	5	1	5	1	7	5	0	5	5	5	5	5	5	5	5	5	5	5	5	5
	0	0	0	0	0	0	0	0	0	0	0	0	0	0	0	0	0	0	0	0	0	0	0	0	0	0	0	0	0	0	0	0	0	0	0	0	0	0	0	0	0	0	0	0	0	0	0	0	0
	5	5	5	5	5	5	5	5	5	5	5	5	0	5	5	5	5	5	5	5	5	5	5	5	5	5	5	5	5	5	5	5	5	5	5	0	5	5	5	5	5	5	5	1	5	5	5	5	5
	5	5	5	5	5	5	5	5	5	5	5	5	0	5	5	5	5	5	5	5	5	5	5	5	5	5	5	5	5	5	5	5	5	1	5	0	5	5	5	5	5	5	5	5	5	5	5	5	5
	5	5	5	5	5	5	5	5	5	5	5	5	0	5	5	5	5	5	5	5	5	5	5	5	5	5	5	5	5	5	5	5	5	5	5	0	5	5	5	5	5	5	5	5	5	5	5	5	5
	5	5	5	5	5	5	5	5	5	5	5	5	0	5	5	5	5	5	5	5	5	5	5	5	5	5	5	5	5	5	5	5	5	5	1	0	5	5	5	5	5	5	5	5	5	5	5	5	5
	5	5	5	5	5	5	5	5	5	5	5	5	0	5	5	5	5	5	5	5	5	5	5	5	5	5	5	5	5	5	5	5	5	5	5	0	5	5	5	5	5	5	5	5	5	5	5	5	5
	5	5	5	5	5	5	5	5	5	5	5	5	0	5	5	5	5	5	5	5	5	5	5	5	5	5	5	5	5	5	5	5	5	5	5	0	5	5	5	5	5	5	5	5	5	5	5	5	5
	5	5	5	5	5	5	5	5	5	5	5	5	0	5	5	5	5	5	5	5	5	5	5	5	5	5	5	5	5	5	5	5	5	7	5	0	5	5	5	5	5	5	5	5	5	5	5	5	5
	5	5	5	5	5	5	5	5	5	5	5	5	0	5	5	5	5	5	5	5	5	5	5	5	5	5	5	5	5	5	5	5	5	5	5	0	5	5	5	5	5	5	5	5	5	5	5	5	5
	5	5	5	5	5	5	5	5	5	5	5	5	0	5	5	5	5	5	5	5	5	5	5	5	5	5	5	5	5	5	5	5	5	5	5	0	1	5	5	5	5	5	5	5	5	5	5	7	5
	0	0	0	0	0	0	0	0	0	0	0	0	0	0	0	0	0	0	0	0	0	0	0	0	0	0	0	0	0	0	0	0	0	0	0	0	0	0	0	0	0	0	0	0	0	0	0	0	0
	5	5	5	5	5	5	5	5	5	5	5	5	0	5	5	5	5	5	5	5	5	5	5	5	5	5	5	5	5	5	5	5	5	5	5	0	5	5	5	5	7	5	5	5	5	5	5	5	5
	5	5	5	5	5	5	5	5	5	5	5	5	0	5	5	5	5	5	5	5	5	5	5	5	5	5	5	5	5	5	5	5	5	5	5	0	5	5	5	5	5	5	5	5	5	5	5	5	5
	5	5	5	5	5	5	5	5	5	5	5	5	0	5	5	5	5	5	5	5	5	5	5	5	5	5	5	5	5	5	5	5	5	1	5	0	5	5	5	5	5	5	5	5	5	5	5	7	5
	5	5	5	5	5	5	5	5	5	5	5	5	0	5	5	5	5	5	5	5	5	5	5	5	5	5	5	5	5	5	5	5	5	5	5	0	5	5	5	5	5	5	5	5	5	5	5	5	5
	5	5	5	5	5	5	5	5	5	5	5	5	0	5	5	5	5	5	5	5	5	5	5	7	5	5	5	5	5	5	5	5	5	5	5	0	5	5	5	5	5	5	5	5	5	5	5	5	5
	5	5	5	5	5	5	5	5	5	5	5	5	0	5	5	5	5	5	5	5	5	5	5	5	5	5	1	5	5	5	5	5	5	5	5	0	5	5	5	5	5	5	5	1	5	5	5	5	5
	5	5	5	5	5	5	5	5	5	5	5	5	0	5	5	5	5	5	5	5	5	5	5	5	5	5	5	5	5	5	5	5	5	5	5	0	5	5	5	5	5	5	5	5	5	5	5	5	5
	5	5	5	5	5	5	5	5	5	5	5	5	0	5	5	5	5	5	5	5	5	5	5	5	5	5	5	5	5	5	5	5	5	5	5	0	5	5	5	5	5	5	5	5	5	5	5	7	5
	5	5	5	5	5	5	5	5	5	5	5	5	0	5	5	5	5	5	5	5	1	5	5	5	5	5	7	5	5	5	5	5	5	5	5	0	5	5	5	5	7	5	5	5	5	7	5	5	5
	5	5	5	5	5	5	5	5	5	5	5	5	0	5	5	5	5	5	5	5	5	5	5	5	5	5	5	5	5	5	7	5	7	5	5	0	7	7	7	7	5	7	5	5	5	5	5	5	5
	5	5	5	5	5	5	5	5	5	5	5	5	0	5	5	5	5	5	5	5	5	5	5	5	5	5	5	5	5	5	5	5	5	5	5	0	5	5	5	5	5	5	5	5	5	1	5	7	5
	5	5	5	5	5	5	5	5	5	5	5	5	0	5	5	5	5	5	5	5	5	5	5	5	5	5	5	5	5	5	5	5	5	5	5	0	5	5	5	5	7	5	5	5	5	5	5	5	5
	5	5	5	5	5	5	5	5	5	5	5	5	0	5	5	5	5	5	5	5	5	7	5	7	7	5	5	7	7	5	5	5	5	5	7	0	5	7	7	7	7	7	5	7	5	7	7	7	5
	0	0	0	0	0	0	0	0	0	0	0	0	0	0	0	0	0	0	0	0	0	0	0	0	0	0	0	0	0	0	0	0	0	0	0	0	0	0	0	0	0	0	0	0	0	0	0	0	0
	5	5	5	5	5	5	5	5	5	5	5	5	0	5	5	5	5	5	5	5	5	5	7	5	5	5	5	5	5	5	1	7	5	7	7	0	5	7	5	5	5	5	5	5	5	5	5	7	5
	5	5	7	5	5	5	5	5	5	5	5	5	0	5	5	5	5	5	5	7	5	5	5	5	5	7	5	5	5	5	7	5	5	5	5	0	5	5	5	5	5	5	5	5	5	5	5	5	5
9	5	5	5	5	5	5	5	5	5	5	5	5	0	5	5	5	5	5	5	1	5	5	5	5	5	5	5	5	5	5	5	5	5	5	5	0	5	5	5	5	5	5	5	5	5	5	5	5	5
	5	5	5	5	5	1	5	5	5	5	5	5	0	5	5	5	5	5	5	5	5	5	5	5	5	5	5	5	5	5	5	5	5	5	5	0	5	5	5	5	5	5	5	5	5	5	5	5	5
	5	5	1	5	5	1	5	5	5	5	5	5	0	5	5	5	5	5	5	5	5	5	5	5	5	5	5	5	5	5	5	5	5	5	5	0	5	5	5	5	5	5	5	5	5	5	5	5	5
	5	5	5	5	5	5	5	5	5	5	1	5	0	1	5	5	5	5	5	5	5	5	5	5	5	5	5	5	5	5	5	5	5	5	5	0	5	5	5	5	5	5	5	5	5	5	5	5	5
	5	5	1	5	5	5	5	1	5	5	5	5	0	5	5	5	5	5	5	5	5	5	5	5	5	5	5	5	5	5	5	5	5	5	5	0	5	5	5	5	5	5	5	5	5	5	5	5	5
	5	5	5	5	5	1	5	5	1	5	5	5	0	5	5	5	5	1	5	5	5	5	5	5	5	5	5	5	5	5	5	5	5	5	5	0	5	5	5	5	5	5	5	5	5	5	5	5	5
	5	5	5	5	5	1	5	5	5	1	5	5	0	5	5	5	5	5	5	5	5	5	5	5	5	5	5	5	5	5	5	5	5	5	5	0	5	5	5	5	5	5	5	5	5	5	5	5	5
	1	5	5	5	5	5	5	5	5	5	5	1	0	1	5	5	5	5	5	5	5	5	5	5	5	5	5	5	5	5	5	5	5	5	5	0	5	5	5	5	5	5	5	5	5	5	5	5	5
	5	5	5	5	5	5	5	5	5	5	5	5	0	5	5	5	5	5	5	5	5	5	5	5	5	5	5	5	5	5	5	5	5	5	5	0	5	5	5	1	5	5	5	5	5	5	5	5	5
	5	5	5	5	5	1	5	5	5	5	5	5	0	5	5	5	5	5	5	5	5	7	5	5	5	5	5	5	5	5	5	5	5	5	5	0	5	5	5	5	5	5	5	5	5	5	5	5	5
	5	5	5	5	5	5	5	5	5	5	5	5	0	5	5	5	5	5	1	5	5	5	5	5	5	5	5	5	5	5	5	5	5	5	5	0	5	5	5	5	5	5	5	5	5	5	5	5	5
	5	5	5	5	5	5	5	5	5	5	5	1	0	5	1	5	1	5	5	5	5	5	5	5	5	5	5	5	5	5	5	5	5	5	5	0	5	5	5	5	5	5	5	5	5	5	5	5	5
	5	5	5	5	5	5	5	5	1	5	5	5	0	5	5	5	5	5	5	5	5	5	5	5	5	5	5	5	5	5	5	5	5	5	5	0	5	5	5	5	5	5	5	5	5	5	5	5	5
	5	5	5	5	5	1	5	5	5	5	5	5	0	5	1	5	5	5	5	5	5	5	5	5	5	5	5	5	5	5	5	5	5	5	5	0	5	5	5	5	5	5	5	5	5	5	5	5	5
	5	5	5	5	5	1	5	5	5	5	5	1	0	5	5	5	1	5	5	5	5	5	5	5	5	5	5	5	5	5	5	5	5	5	5	0	5	5	5	5	5	5	5	5	5	5	5	5	5
	5	5	5	5	5	5	5	5	5	5	5	5	0	5	5	5	5	5	5	5	5	5	5	5	5	5	5	5	5	5	5	5	5	5	5	0	5	5	5	5	5	5	5	5	5	5	5	5	5
	5	5	5	5	5	5	5	5	5	5	5	5	0	5	5	5	5	5	5	5	5	5	5	5	5	1	1	5	5	5	1	5	5	5	5	0	5	5	1	5	5	1	5	5	5	5	5	1	5
	0	0	0	0	0	0	0	0	0	0	0	0	0	0	0	0	0	0	0	0	0	0	0	0	0	0	0	0	0	0	0	0	0	0	0	0	0	0	0	0	0	0	0	0	0	0	0	0	0
	5	5	5	5	5	5	5	5	5	5	5	5	0	5	5	5	5	5	5	5	5	5	5	5	5	5	5	5	5	5	5	5	5	5	5	0	5	5	5	5	5	5	5	5	5	5	5	5	5
	5	5	5	5	5	5	5	5	5	5	5	5	0	5	5	5	5	7	5	5	5	5	5	5	5	5	1	5	5	5	1	5	1	7	5	0	5	5	5	5	5	5	5	5	5	5	5	5	5
	0	0	0	0	0	0	0	0	0	0	0	0	0	0	0	0	0	0	0	0	0	0	0	0	0	0	0	0	0	0	0	0	0	0	0	0	0	0	0	0	0	0	0	0	0	0	0	0	0
	5	5	5	5	5	5	5	5	5	5	5	5	0	5	5	5	5	5	5	5	5	5	5	5	5	5	5	5	5	5	5	5	5	5	5	0	5	5	5	5	5	5	5	1	5	5	5	5	5
	5	5	5	5	5	5	5	5	5	5	5	5	0	5	5	5	5	5	5	5	5	5	5	5	5	5	5	5	5	5	5	5	5	1	5	0	5	5	5	5	5	5	5	5	5	5	5	5	5
	5	5	5	5	5	5	5	5	5	5	5	5	0	5	5	5	5	5	5	5	5	5	5	5	5	5	5	5	5	5	5	5	5	5	5	0	5	5	5	5	5	5	5	5	5	5	5	5	5
	5	5	5	5	5	5	5	5	5	5	5	5	0	5	5	5	5	5	5	5	5	5	5	5	5	5	5	5	5	5	5	5	5	5	1	0	5	5	5	5	5	5	5	5	5	5	5	5	5
	5	5	5	5	5	5	5	5	5	5	5	5	0	5	5	5	5	5	5	5	5	5	5	5	5	5	5	5	5	5	5	5	5	5	5	0	5	5	5	5	5	5	5	5	5	5	5	5	5
	5	5	5	5	5	5	5	5	5	5	5	5	0	5	5	5	5	5	5	5	5	5	5	5	5	5	5	5	5	5	5	5	5	5	5	0	5	5	5	5	5	5	5	5	5	5	5	5	5
	5	5	5	5	5	5	5	5	5	5	5	5	0	5	5	5	5	5	5	5	5	5	5	5	5	5	5	5	5	5	5	5	5	7	5	0	5	5	5	5	5	5	5	5	5	5	5	5	5
	5	5	5	5	5	5	5	5	5	5	5	5	0	5	5	5	5	5	5	5	5	5	5	5	5	5	5	5	5	5	5	5	5	5	5	0	5	5	5	5	5	5	5	5	5	5	5	5	5
	5	5	5	5	5	5	5	5	5	5	5	5	0	5	5	5	5	5	5	5	5	5	5	5	5	5	5	5	5	5	5	5	5	5	5	0	1	5	5	5	5	5	5	5	5	5	5	7	5
	0	0	0	0	0	0	0	0	0	0	0	0	0	0	0	0	0	0	0	0	0	0	0	0	0	0	0	0	0	0	0	0	0	0	0	0	0	0	0	0	0	0	0	0	0	0	0	0	0
	5	5	5	5	5	5	5	5	5	5	5	5	0	5	5	5	5	5	5	5	5	5	5	5	5	5	5	5	5	5	5	5	5	5	5	0	5	5	5	5	7	5	5	5	5	5	5	5	5
	5	5	5	5	5	5	5	5	5	5	5	5	0	5	5	5	5	5	5	5	5	5	5	5	5	5	5	5	5	5	5	5	5	5	5	0	5	5	5	5	5	5	5	5	5	5	7	5	5
	5	5	5	5	5	5	5	5	5	5	5	5	0	5	5	5	5	5	5	5	5	5	5	5	5	5	5	5	5	5	5	5	5	1	5	0	5	5	5	5	5	5	5	5	5	5	5	7	5
	5	5	5	5	5	5	5	5	5	5	5	5	0	5	5	5	5	5	5	5	5	5	5	5	5	5	5	5	5	5	5	5	5	5	5	0	5	5	5	5	5	5	5	5	5	5	5	5	5
	5	5	5	5	5	5	5	5	5	5	5	5	0	5	5	5	5	5	5	5	5	5	5	7	5	5	5	5	5	5	5	5	5	5	5	0	5	5	5	5	5	5	5	5	5	5	5	5	5
	5	5	5	5	5	5	5	5	5	5	5	5	0	5	5	5	5	5	5	5	5	5	5	5	5	5	1	5	5	5	5	5	5	5	5	0	5	5	5	5	5	5	5	1	5	5	7	5	5
	5	5	5	5	5	5	5	5	5	5	5	5	0	5	5	5	5	5	5	5	5	5	5	5	5	5	5	5	5	5	5	5	5	5	5	0	5	5	5	5	5	5	5	5	5	5	5	5	5
	5	5	5	5	5	5	5	5	5	5	5	5	0	5	5	5	5	5	5	5	5	5	5	5	5	5	5	5	5	5	5	5	5	5	5	0	5	5	5	5	5	5	5	5	5	5	5	7	5
	5	5	5	5	5	5	5	5	5	5	5	5	0	5	5	5	5	5	5	5	1	5	5	5	5	5	7	5	5	5	5	5	5	5	5	0	5	5	5	5	7	5	5	5	5	7	7	5	5
	5	5	5	5	5	5	5	5	5	5	5	5	0	5	5	5	5	5	5	5	5	5	5	5	5	5	5	5	5	5	7	5	7	5	5	0	7	7	7	7	5	7	5	5	5	5	5	5	5
	5	5	5	5	5	5	5	5	5	5	5	5	0	5	5	5	5	5	5	5	5	5	5	5	5	5	5	5	5	5	5	5	5	5	5	0	5	5	5	5	5	5	5	5	5	1	5	7	5
	5	5	5	5	5	5	5	5	5	5	5	5	0	5	5	5	5	5	5	5	5	5	5	5	5	5	5	5	5	5	5	5	5	5	5	0	5	5	5	5	7	5	5	5	5	5	7	5	5
	5	5	5	5	5	5	5	5	5	5	5	5	0	5	5	5	5	5	5	5	5	7	5	7	7	5	5	7	7	5	5	5	5	5	7	0	5	7	7	7	7	7	5	7	5	7	7	7	5
	0	0	0	0	0	0	0	0	0	0	0	0	0	0	0	0	0	0	0	0	0	0	0	0	0	0	0	0	0	0	0	0	0	0	0	0	0	0	0	0	0	0	0	0	0	0	0	0	0
	5	5	5	5	5	5	5	5	5	5	5	5	0	5	5	5	5	5	5	5	5	5	7	5	5	5	5	5	5	5	1	7	5	7	7	0	5	7	5	5	5	5	5	5	5	5	7	7	5
	5	5	7	5	5	5	5	5	5	5	5	5	0	5	5	5	5	5	5	7	5	5	5	5	5	7	5	5	5	5	7	5	5	5	5	0	5	5	5	5	5	5	5	5	5	5	7	5	5
10	5	5	5	5	5	5	5	5	5	5	5	5	0	5	5	5	5	5	5	1	5	5	5	5	5	5	5	5	5	5	5	5	5	5	5	0	5	5	5	5	5	5	5	5	5	5	5	5	5
	5	5	5	5	5	1	5	5	5	5	5	5	0	5	5	5	5	5	5	5	5	5	5	5	5	5	5	5	5	5	5	5	5	5	5	0	5	5	5	5	5	5	5	5	5	5	5	5	5
	5	5	1	5	5	1	5	5	5	5	5	5	0	5	5	5	5	5	5	5	5	5	5	5	5	5	5	5	5	5	5	5	5	5	5	0	5	5	5	5	5	5	5	5	5	5	5	5	5
	5	5	5	5	5	5	5	5	5	5	1	5	0	1	5	5	5	5	5	5	5	5	5	5	5	5	5	5	5	5	5	5	5	5	5	0	5	5	5	5	5	5	5	5	5	5	5	5	5
	5	5	1	5	5	5	5	1	5	5	5	5	0	5	5	5	5	5	5	5	5	5	5	5	5	5	5	5	5	5	5	5	5	5	5	0	5	5	5	5	5	5	5	5	5	5	5	5	5
	5	5	5	5	5	1	5	5	1	5	5	5	0	5	5	5	5	1	5	5	5	5	5	5	5	5	5	5	5	5	5	5	5	5	5	0	5	5	5	5	5	5	5	5	5	5	5	5	5
	5	5	5	5	5	1	5	5	5	1	5	5	0	5	5	5	5	5	5	5	5	5	5	5	5	5	5	5	5	5	5	5	5	5	5	0	5	5	5	5	5	5	5	5	5	5	5	5	5
	1	5	5	5	5	5	5	5	5	5	5	1	0	1	5	5	5	5	5	5	5	5	5	5	5	5	5	5	5	5	5	5	5	5	5	0	5	5	5	5	5	5	5	5	5	5	5	5	5
	5	5	5	5	5	5	5	5	5	5	5	5	0	5	5	5	5	5	5	5	5	5	5	5	5	5	5	5	5	5	5	5	5	5	5	0	5	5	5	1	5	5	5	5	5	5	5	5	5
	5	5	5	5	5	1	5	5	5	5	5	5	0	5	5	5	5	5	5	5	5	7	5	5	5	5	5	5	5	5	5	5	5	5	5	0	5	5	5	5	5	5	5	5	5	5	5	5	5
	5	5	5	5	5	5	5	5	5	5	5	5	0	5	5	5	5	5	1	5	5	5	5	5	5	5	5	5	5	5	5	5	5	5	5	0	5	5	5	5	5	5	5	5	5	5	5	5	5
	5	5	5	5	5	5	5	5	5	5	5	1	0	5	1	5	1	5	5	5	5	5	5	5	5	5	5	5	5	5	5	5	5	5	5	0	5	5	5	5	5	5	5	5	5	5	5	5	5
	5	5	5	5	5	5	5	5	1	5	5	5	0	5	5	5	5	5	5	5	5	5	5	5	5	5	5	5	5	5	5	5	5	5	5	0	5	5	5	5	5	5	5	5	5	5	5	5	5
	5	5	5	5	5	1	5	5	5	5	5	5	0	5	1	5	5	5	5	5	5	5	5	5	5	5	5	5	5	5	5	5	5	5	5	0	5	5	5	5	5	5	5	5	5	5	5	5	5
	5	5	5	5	5	1	5	5	5	5	5	1	0	5	5	5	1	5	5	5	5	5	5	5	5	5	5	5	5	5	5	5	5	5	5	0	5	5	5	5	5	5	5	5	5	5	5	5	5
	5	5	5	5	5	5	5	5	5	5	5	5	0	5	5	5	5	5	5	5	5	5	5	5	5	5	5	5	5	5	5	5	5	5	5	0	5	5	5	5	5	5	5	5	5	5	5	5	5
	5	5	5	5	5	5	5	5	5	5	5	5	0	5	5	5	5	5	5	5	5	5	5	5	5	1	1	5	5	5	1	5	5	5	5	0	5	5	1	5	5	1	5	5	5	5	5	1	5
	0	0	0	0	0	0	0	0	0	0	0	0	0	0	0	0	0	0	0	0	0	0	0	0	0	0	0	0	0	0	0	0	0	0	0	0	0	0	0	0	0	0	0	0	0	0	0	0	0
	5	5	5	5	5	5	5	5	5	5	5	5	0	5	5	5	5	5	5	5	5	5	5	5	5	5	5	5	5	5	5	5	5	5	5	0	5	5	5	5	5	5	5	5	5	5	5	5	5
	5	5	5	5	5	5	5	5	5	5	5	5	0	5	5	5	5	7	5	5	5	5	5	5	5	5	1	5	5	5	1	5	1	7	5	0	5	5	5	5	5	5	5	5	5	5	5	5	5
	0	0	0	0	0	0	0	0	0	0	0	0	0	0	0	0	0	0	0	0	0	0	0	0	0	0	0	0	0	0	0	0	0	0	0	0	0	0	0	0	0	0	0	0	0	0	0	0	0
	5	5	5	5	5	5	5	5	5	5	5	5	0	5	5	5	5	5	5	5	5	5	5	5	5	5	5	5	5	5	5	5	5	5	5	0	5	5	5	5	5	5	5	1	5	5	5	5	5
	5	5	5	5	5	5	5	5	5	5	5	5	0	5	5	5	5	5	5	5	5	5	5	5	5	5	5	5	5	5	5	5	5	1	5	0	5	5	5	5	5	5	5	5	5	5	5	5	5
	5	5	5	5	5	5	5	5	5	5	5	5	0	5	5	5	5	5	5	5	5	5	5	5	5	5	5	5	5	5	5	5	5	5	5	0	5	5	5	5	5	5	5	5	5	5	5	5	5
	5	5	5	5	5	5	5	5	5	5	5	5	0	5	5	5	5	5	5	5	5	5	5	5	5	5	5	5	5	5	5	5	5	5	1	0	5	5	5	5	5	5	5	5	5	5	5	5	5
	5	5	5	5	5	5	5	5	5	5	5	5	0	5	5	5	5	5	5	5	5	5	5	5	5	5	5	5	5	5	5	5	5	5	5	0	5	5	5	5	5	5	5	5	5	5	5	5	5
	5	5	5	5	5	5	5	5	5	5	5	5	0	5	5	5	5	5	5	5	5	5	5	5	5	5	5	5	5	5	5	5	5	5	5	0	5	5	5	5	5	5	5	5	5	5	5	5	5
	5	5	5	5	5	5	5	5	5	5	5	5	0	5	5	5	5	5	5	5	5	5	5	5	5	5	5	5	5	5	5	5	5	7	5	0	5	5	5	5	5	5	5	5	5	5	5	5	5
	5	5	5	5	5	5	5	5	5	5	5	5	0	5	5	5	5	5	5	5	5	5	5	5	5	5	5	5	5	5	5	5	5	5	5	0	5	5	5	5	5	5	5	5	5	5	5	5	5
	5	5	5	5	5	5	5	5	5	5	5	5	0	5	5	5	5	5	5	5	5	5	5	5	5	5	5	5	5	5	5	5	5	5	5	0	1	5	5	5	5	5	5	5	5	5	5	7	5
	0	0	0	0	0	0	0	0	0	0	0	0	0	0	0	0	0	0	0	0	0	0	0	0	0	0	0	0	0	0	0	0	0	0	0	0	0	0	0	0	0	0	0	0	0	0	0	0	0
	5	5	5	5	5	5	5	5	5	5	5	5	0	5	5	5	5	5	5	5	5	5	5	5	5	5	5	5	5	5	5	5	5	5	5	0	5	5	5	5	7	5	5	5	5	5	5	5	5
	5	5	5	5	5	5	5	5	5	5	5	5	0	5	5	5	5	5	5	5	5	5	5	5	5	5	5	5	5	5	5	5	5	5	5	0	5	5	5	5	5	5	5	5	5	5	7	5	7
	0	0	0	0	0	0	0	0	0	0	0	0	0	0	0	0	0	0	0	0	0	0	0	0	0	0	0	0	0	0	0	0	0	0	0	0	0	0	0	0	0	0	0	0	0	0	0	0	0
	5	5	5	5	5	5	5	5	5	5	5	5	0	5	5	5	5	5	5	5	5	5	5	5	5	5	5	5	5	5	5	5	5	5	5	0	5	5	5	5	5	5	5	5	5	5	5	5	5
	5	5	5	5	5	5	5	5	5	5	5	5	0	5	5	5	5	5	5	5	5	5	5	7	5	5	5	5	5	5	5	5	5	5	5	0	5	5	5	5	5	5	5	5	5	5	5	5	5
	5	5	5	5	5	5	5	5	5	5	5	5	0	5	5	5	5	5	5	5	5	5	5	5	5	5	1	5	5	5	5	5	5	5	5	0	5	5	5	5	5	5	5	1	5	5	7	5	5
	5	5	5	5	5	5	5	5	5	5	5	5	0	5	5	5	5	5	5	5	5	5	5	5	5	5	5	5	5	5	5	5	5	5	5	0	5	5	5	5	5	5	5	5	5	5	5	5	5
	5	5	5	5	5	5	5	5	5	5	5	5	0	5	5	5	5	5	5	5	5	5	5	5	5	5	5	5	5	5	5	5	5	5	5	0	5	5	5	5	5	5	5	5	5	5	5	7	5
	5	5	5	5	5	5	5	5	5	5	5	5	0	5	5	5	5	5	5	5	1	5	5	5	5	5	7	5	5	5	5	5	5	5	5	0	5	5	5	5	7	5	5	5	5	7	7	5	5
	5	5	5	5	5	5	5	5	5	5	5	5	0	5	5	5	5	5	5	5	5	5	5	5	5	5	5	5	5	5	7	5	7	5	5	0	7	7	7	7	5	7	5	5	5	5	5	5	5
	5	5	5	5	5	5	5	5	5	5	5	5	0	5	5	5	5	5	5	5	5	5	5	5	5	5	5	5	5	5	5	5	5	5	5	0	5	5	5	5	5	5	5	5	5	1	5	7	5
	5	5	5	5	5	5	5	5	5	5	5	5	0	5	5	5	5	5	5	5	5	5	5	5	5	5	5	5	5	5	5	5	5	5	5	0	5	5	5	5	7	5	5	5	5	5	7	5	5
	5	5	5	5	5	5	5	5	5	5	5	5	0	5	5	5	5	5	5	5	5	7	5	7	7	5	5	7	7	5	5	5	5	5	7	0	5	7	7	7	7	7	5	7	5	7	7	7	5
	0	0	0	0	0	0	0	0	0	0	0	0	0	0	0	0	0	0	0	0	0	0	0	0	0	0	0	0	0	0	0	0	0	0	0	0	0	0	0	0	0	0	0	0	0	0	0	0	0
	5	5	5	5	5	5	5	5	5	5	5	5	0	5	5	5	5	5	5	5	5	5	7	5	5	5	5	5	5	5	1	7	5	7	7	0	5	7	5	5	5	5	5	5	5	5	7	7	5
	5	5	7	5	5	5	5	5	5	5	5	5	0	5	5	5	5	5	5	7	5	5	5	5	5	7	5	5	5	5	7	5	5	5	5	0	5	5	5	5	5	5	5	5	5	5	7	5	5
11	5	5	5	5	5	5	5	5	5	5	5	5	0	5	5	5	5	5	5	1	5	5	5	5	5	5	5	5	5	5	5	5	5	5	5	0	5	5	5	5	5	5	5	5	5	5	5	5	5
	5	5	5	5	5	1	5	5	5	5	5	5	0	5	5	5	5	5	5	5	5	5	5	5	5	5	5	5	5	5	5	5	5	5	5	0	5	5	5	5	5	5	5	5	5	5	5	5	5
	5	5	1	5	5	1	5	5	5	5	5	5	0	5	5	5	5	5	5	5	5	5	5	5	5	5	5	5	5	5	5	5	5	5	5	0	5	5	5	5	5	5	5	5	5	5	5	5	5
	5	5	5	5	5	5	5	5	5	5	1	5	0	1	5	5	5	5	5	5	5	5	5	5	5	5	5	5	5	5	5	5	5	5	5	0	5	5	5	5	5	5	5	5	5	5	5	5	5
	5	5	1	5	5	5	5	1	5	5	5	5	0	5	5	5	5	5	5	5	5	5	5	5	5	5	5	5	5	5	5	5	5	5	5	0	5	5	5	5	5	5	5	5	5	5	5	5	5
	5	5	5	5	5	1	5	5	1	5	5	5	0	5	5	5	5	1	5	5	5	5	5	5	5	5	5	5	5	5	5	5	5	5	5	0	5	5	5	5	5	5	5	5	5	5	5	5	5
	5	5	5	5	5	1	5	5	5	1	5	5	0	5	5	5	5	5	5	5	5	5	5	5	5	5	5	5	5	5	5	5	5	5	5	0	5	5	5	5	5	5	5	5	5	5	5	5	5
	1	5	5	5	5	5	5	5	5	5	5	1	0	1	5	5	5	5	5	5	5	5	5	5	5	5	5	5	5	5	5	5	5	5	5	0	5	5	5	5	5	5	5	5	5	5	5	5	5
	5	5	5	5	5	5	5	5	5	5	5	5	0	5	5	5	5	5	5	5	5	5	5	5	5	5	5	5	5	5	5	5	5	5	5	0	5	5	5	1	5	5	5	5	5	5	5	5	5
	5	5	5	5	5	1	5	5	5	5	5	5	0	5	5	5	5	5	5	5	5	7	5	5	5	5	5	5	5	5	5	5	5	5	5	0	5	5	5	5	5	5	5	5	5	5	5	5	5
	5	5	5	5	5	5	5	5	5	5	5	5	0	5	5	5	5	5	1	5	5	5	5	5	5	5	5	5	5	5	5	5	5	5	5	0	5	5	5	5	5	5	5	5	5	5	5	5	5
	5	5	5	5	5	5	5	5	5	5	5	1	0	5	1	5	1	5	5	5	5	5	5	5	5	5	5	5	5	5	5	5	5	5	5	0	5	5	5	5	5	5	5	5	5	5	5	5	5
	5	5	5	5	5	5	5	5	1	5	5	5	0	5	5	5	5	5	5	5	5	5	5	5	5	5	5	5	5	5	5	5	5	5	5	0	5	5	5	5	5	5	5	5	5	5	5	5	5
	5	5	5	5	5	1	5	5	5	5	5	5	0	5	1	5	5	5	5	5	5	5	5	5	5	5	5	5	5	5	5	5	5	5	5	0	5	5	5	5	5	5	5	5	5	5	5	5	5
	5	5	5	5	5	1	5	5	5	5	5	1	0	5	5	5	1	5	5	5	5	5	5	5	5	5	5	5	5	5	5	5	5	5	5	0	5	5	5	5	5	5	5	5	5	5	5	5	5
	5	5	5	5	5	5	5	5	5	5	5	5	0	5	5	5	5	5	5	5	5	5	5	5	5	5	5	5	5	5	5	5	5	5	5	0	5	5	5	5	5	5	5	5	5	5	5	5	5
	5	5	5	5	5	5	5	5	5	5	5	5	0	5	5	5	5	5	5	5	5	5	5	5	5	1	1	5	5	5	1	5	5	5	5	0	5	5	1	5	5	1	5	5	5	5	5	1	5
	0	0	0	0	0	0	0	0	0	0	0	0	0	0	0	0	0	0	0	0	0	0	0	0	0	0	0	0	0	0	0	0	0	0	0	0	0	0	0	0	0	0	0	0	0	0	0	0	0
	5	5	5	5	5	5	5	5	5	5	5	5	0	5	5	5	5	5	5	5	5	5	5	5	5	5	5	5	5	5	5	5	5	5	5	0	5	5	5	5	5	5	5	5	5	5	5	5	5
	5	5	5	5	5	5	5	5	5	5	5	5	0	5	5	5	5	7	5	5	5	5	5	5	5	5	1	5	5	5	1	5	1	7	5	0	5	5	5	5	5	5	5	5	5	5	5	5	7
	0	0	0	0	0	0	0	0	0	0	0	0	0	0	0	0	0	0	0	0	0	0	0	0	0	0	0	0	0	0	0	0	0	0	0	0	0	0	0	0	0	0	0	0	0	0	0	0	0
	5	5	5	5	5	5	5	5	5	5	5	5	0	5	5	5	5	5	5	5	5	5	5	5	5	5	5	5	5	5	5	5	5	5	5	0	5	5	5	5	5	5	5	1	5	5	5	5	5
	5	5	5	5	5	5	5	5	5	5	5	5	0	5	5	5	5	5	5	5	5	5	5	5	5	5	5	5	5	5	5	5	5	1	5	0	5	5	5	5	5	5	5	5	5	5	5	5	5
	5	5	5	5	5	5	5	5	5	5	5	5	0	5	5	5	5	5	5	5	5	5	5	5	5	5	5	5	5	5	5	5	5	5	5	0	5	5	5	5	5	5	5	5	5	5	5	5	5
	5	5	5	5	5	5	5	5	5	5	5	5	0	5	5	5	5	5	5	5	5	5	5	5	5	5	5	5	5	5	5	5	5	5	1	0	5	5	5	5	5	5	5	5	5	5	5	5	5
	5	5	5	5	5	5	5	5	5	5	5	5	0	5	5	5	5	5	5	5	5	5	5	5	5	5	5	5	5	5	5	5	5	5	5	0	5	5	5	5	5	5	5	5	5	5	5	5	5
	5	5	5	5	5	5	5	5	5	5	5	5	0	5	5	5	5	5	5	5	5	5	5	5	5	5	5	5	5	5	5	5	5	5	5	0	5	5	5	5	5	5	5	5	5	5	5	5	5
	5	5	5	5	5	5	5	5	5	5	5	5	0	5	5	5	5	5	5	5	5	5	5	5	5	5	5	5	5	5	5	5	5	7	5	0	5	5	5	5	5	5	5	5	5	5	5	5	5
	5	5	5	5	5	5	5	5	5	5	5	5	0	5	5	5	5	5	5	5	5	5	5	5	5	5	5	5	5	5	5	5	5	5	5	0	5	5	5	5	5	5	5	5	5	5	5	5	5
	5	5	5	5	5	5	5	5	5	5	5	5	0	5	5	5	5	5	5	5	5	5	5	5	5	5	5	5	5	5	5	5	5	5	5	0	1	5	5	5	5	5	5	5	5	5	5	7	1
	0	0	0	0	0	0	0	0	0	0	0	0	0	0	0	0	0	0	0	0	0	0	0	0	0	0	0	0	0	0	0	0	0	0	0	0	0	0	0	0	0	0	0	0	0	0	0	0	0
	5	5	5	5	5	5	5	5	5	5	5	5	0	5	5	5	5	5	5	5	5	5	5	5	5	5	5	5	5	5	5	5	5	5	5	0	5	5	5	5	7	5	5	5	5	5	5	5	5
	5	5	5	5	5	5	5	5	5	5	5	5	0	5	5	5	5	5	5	5	5	5	5	5	5	5	5	5	5	5	5	5	5	5	5	0	5	5	5	5	5	5	5	5	5	5	7	5	7
	0	0	0	0	0	0	0	0	0	0	0	0	0	0	0	0	0	0	0	0	0	0	0	0	0	0	0	0	0	0	0	0	0	0	0	0	0	0	0	0	0	0	0	0	0	0	0	0	0
	5	5	5	5	5	5	5	5	5	5	5	5	0	5	5	5	5	5	5	5	5	5	5	5	5	5	5	5	5	5	5	5	5	5	5	0	5	5	5	5	5	5	5	5	5	5	5	5	5
	5	5	5	5	5	5	5	5	5	5	5	5	0	5	5	5	5	5	5	5	5	5	5	7	5	5	5	5	5	5	5	5	5	5	5	0	5	5	5	5	5	5	5	5	5	5	5	5	5
	5	5	5	5	5	5	5	5	5	5	5	5	0	5	5	5	5	5	5	5	5	5	5	5	5	5	1	5	5	5	5	5	5	5	5	0	5	5	5	5	5	5	5	1	5	5	7	5	5
	5	5	5	5	5	5	5	5	5	5	5	5	0	5	5	5	5	5	5	5	5	5	5	5	5	5	5	5	5	5	5	5	5	5	5	0	5	5	5	5	5	5	5	5	5	5	5	5	5
	5	5	5	5	5	5	5	5	5	5	5	5	0	5	5	5	5	5	5	5	5	5	5	5	5	5	5	5	5	5	5	5	5	5	5	0	5	5	5	5	5	5	5	5	5	5	5	7	5
	5	5	5	5	5	5	5	5	5	5	5	5	0	5	5	5	5	5	5	5	1	5	5	5	5	5	7	5	5	5	5	5	5	5	5	0	5	5	5	5	7	5	5	5	5	7	7	5	5
	5	5	5	5	5	5	5	5	5	5	5	5	0	5	5	5	5	5	5	5	5	5	5	5	5	5	5	5	5	5	7	5	7	5	5	0	7	7	7	7	5	7	5	5	5	5	5	5	7
	5	5	5	5	5	5	5	5	5	5	5	5	0	5	5	5	5	5	5	5	5	5	5	5	5	5	5	5	5	5	5	5	5	5	5	0	5	5	5	5	5	5	5	5	5	1	5	7	7
	5	5	5	5	5	5	5	5	5	5	5	5	0	5	5	5	5	5	5	5	5	5	5	5	5	5	5	5	5	5	5	5	5	5	5	0	5	5	5	5	7	5	5	5	5	5	7	5	5
	5	5	5	5	5	5	5	5	5	5	5	5	0	5	5	5	5	5	5	5	5	7	5	7	7	5	5	7	7	5	5	5	5	5	7	0	5	7	7	7	7	7	5	7	5	7	7	7	7
	0	0	0	0	0	0	0	0	0	0	0	0	0	0	0	0	0	0	0	0	0	0	0	0	0	0	0	0	0	0	0	0	0	0	0	0	0	0	0	0	0	0	0	0	0	0	0	0	0
	5	5	5	5	5	5	5	5	5	5	5	5	0	5	5	5	5	5	5	5	5	5	7	5	5	5	5	5	5	5	1	7	5	7	7	0	5	7	5	5	5	5	5	5	5	5	7	7	7
	5	5	7	5	5	5	5	5	5	5	5	5	0	5	5	5	5	5	5	7	5	5	5	5	5	7	5	5	5	5	7	5	5	5	5	0	5	5	5	5	5	5	5	5	5	5	7	5	5
12	5	5	5	5	5	5	5	1	5	5	5	5	0	5	0	5	5	5	5	1	5	5	5	5	5	5	5	5	5	5	5	5	5	5	5	0	5	5	5	5	5	5	5	5	5	5	5	5	5
	5	5	5	5	5	1	5	5	5	5	5	5	0	5	0	5	5	5	5	5	5	5	5	5	5	5	5	5	5	5	5	5	5	5	5	0	5	5	5	5	5	5	5	5	5	5	5	5	5
	5	5	1	5	5	1	5	5	5	5	5	5	0	5	0	5	5	5	5	5	5	5	5	5	5	5	5	5	5	5	5	5	5	5	5	0	5	5	5	5	5	5	5	5	5	5	5	5	5
	5	5	5	5	5	5	5	5	5	5	1	5	0	1	0	5	5	5	5	5	5	5	5	5	5	5	5	5	5	5	5	5	5	5	5	0	5	5	5	5	5	5	5	5	5	5	5	5	5
	5	5	1	5	5	5	5	1	5	5	5	5	0	5	0	5	5	5	5	5	5	5	5	5	5	5	5	5	5	5	5	5	5	5	5	0	5	5	5	5	5	5	5	5	5	5	5	5	5
	5	5	5	5	5	1	5	5	1	5	5	5	0	5	0	5	5	1	5	5	5	5	5	5	5	5	5	5	5	5	5	5	5	5	5	0	5	5	5	5	5	5	5	5	5	5	5	5	5
	5	5	5	5	5	1	5	5	5	1	5	5	0	5	0	5	5	5	5	5	5	5	5	5	5	5	5	5	5	5	5	5	5	5	5	0	5	5	5	5	5	5	5	5	5	5	5	5	5
	1	5	5	5	5	5	5	5	5	5	5	1	0	1	0	5	5	5	5	5	5	5	5	5	5	5	5	5	5	5	5	5	5	5	5	0	5	5	5	5	5	5	5	5	5	5	5	5	5
	5	5	5	5	5	5	5	5	5	5	5	5	0	5	0	5	5	5	5	5	5	5	5	5	5	5	5	5	5	5	5	5	5	5	5	0	5	5	5	1	5	5	5	5	5	5	5	5	5
	5	5	5	5	5	1	5	5	5	5	5	5	0	5	0	5	5	5	5	5	5	7	5	5	5	5	5	5	5	5	5	5	5	5	5	0	5	5	5	5	5	5	5	5	5	5	5	5	5
	5	5	5	5	5	5	5	5	5	5	5	5	0	5	0	5	5	5	1	5	5	5	5	5	5	5	5	5	5	5	5	5	5	5	5	0	5	5	5	5	5	5	5	5	5	5	5	5	5
	5	5	5	5	5	5	5	1	5	5	5	1	0	5	0	5	1	5	5	5	5	5	5	5	5	5	5	5	5	5	5	5	5	5	5	0	5	5	5	5	5	5	5	5	5	5	5	5	5
	5	5	5	5	5	5	5	5	1	5	5	5	0	5	0	5	5	5	5	5	5	5	5	5	5	5	5	5	5	5	5	5	5	5	5	0	5	5	5	5	5	5	5	5	5	5	5	5	5
	5	5	5	5	5	1	5	1	5	5	5	5	0	5	0	5	5	5	5	5	5	5	5	5	5	5	5	5	5	5	5	5	5	5	5	0	5	5	5	5	5	5	5	5	5	5	5	5	5
	5	5	5	5	5	1	5	5	5	5	5	1	0	5	0	5	1	5	5	5	5	5	5	5	5	5	5	5	5	5	5	5	5	5	5	0	5	5	5	5	5	5	5	5	5	5	5	5	5
	5	5	5	5	5	5	5	5	5	5	5	5	0	5	0	5	5	5	5	5	5	5	5	5	5	5	5	5	5	5	5	5	5	5	5	0	5	5	5	5	5	5	5	5	5	5	5	5	5
	5	5	5	5	5	5	5	5	5	5	5	5	0	5	0	5	5	5	5	5	5	5	5	5	5	1	1	5	5	5	1	5	5	5	5	0	5	5	1	5	5	1	5	5	5	5	5	1	5
	0	0	0	0	0	0	0	0	0	0	0	0	0	0	0	0	0	0	0	0	0	0	0	0	0	0	0	0	0	0	0	0	0	0	0	0	0	0	0	0	0	0	0	0	0	0	0	0	0
	5	5	5	5	5	5	5	5	5	5	5	5	0	5	0	5	5	5	5	5	5	5	5	5	5	5	5	5	5	5	5	5	5	5	5	0	5	5	5	5	5	5	5	5	5	5	5	5	5
	5	5	5	5	5	5	5	5	5	5	5	5	0	5	0	5	5	7	5	5	5	5	5	5	5	5	1	5	5	5	1	5	1	7	5	0	5	5	5	5	5	5	5	5	5	5	5	5	7
	0	0	0	0	0	0	0	0	0	0	0	0	0	0	0	0	0	0	0	0	0	0	0	0	0	0	0	0	0	0	0	0	0	0	0	0	0	0	0	0	0	0	0	0	0	0	0	0	0
	5	5	5	5	5	5	5	5	5	5	5	5	0	5	0	5	5	5	5	5	5	5	5	5	5	5	5	5	5	5	5	5	5	5	5	0	5	5	5	5	5	5	5	1	5	5	5	5	5
	5	5	5	5	5	5	5	5	5	5	5	5	0	5	0	5	5	5	5	5	5	5	5	5	5	5	5	5	5	5	5	5	5	1	5	0	5	5	5	5	5	5	5	5	5	5	5	5	5
	5	5	5	5	5	5	5	5	5	5	5	5	0	5	0	5	5	5	5	5	5	5	5	5	5	5	5	5	5	5	5	5	5	5	5	0	5	5	5	5	5	5	5	5	5	5	5	5	5
	5	5	5	5	5	5	5	5	5	5	5	5	0	5	0	5	5	5	5	5	5	5	5	5	5	5	5	5	5	5	5	5	5	5	1	0	5	5	5	5	5	5	5	5	5	5	5	5	5
	5	5	5	5	5	5	5	5	5	5	5	5	0	5	0	5	5	5	5	5	5	5	5	5	5	5	5	5	5	5	5	5	5	5	5	0	5	5	5	5	5	5	5	5	5	5	5	5	5
	5	5	5	5	5	5	5	5	5	5	5	5	0	5	0	5	5	5	5	5	5	5	5	5	5	5	5	5	5	5	5	5	5	5	5	0	5	5	5	5	5	5	5	5	5	5	5	5	5
	5	5	5	5	5	5	5	5	5	5	5	5	0	5	0	5	5	5	5	5	5	5	5	5	5	5	5	5	5	5	5	5	5	7	5	0	5	5	5	5	5	5	5	5	5	5	5	5	5
	5	5	5	5	5	5	5	5	5	5	5	5	0	5	0	5	5	5	5	5	5	5	5	5	5	5	5	5	5	5	5	5	5	5	5	0	5	5	5	5	5	5	5	5	5	5	5	5	5
	5	5	5	5	5	5	5	5	5	5	5	5	0	5	0	5	5	5	5	5	5	5	5	5	5	5	5	5	5	5	5	5	5	5	5	0	1	5	5	5	5	5	5	5	5	5	5	7	1
	0	0	0	0	0	0	0	0	0	0	0	0	0	0	0	0	0	0	0	0	0	0	0	0	0	0	0	0	0	0	0	0	0	0	0	0	0	0	0	0	0	0	0	0	0	0	0	0	0
	5	5	5	5	5	5	5	5	5	5	5	5	0	5	0	5	5	5	5	5	5	5	5	5	5	5	5	5	5	5	5	5	5	5	5	0	5	5	5	5	7	5	5	5	5	5	5	5	5
	5	5	5	5	5	5	5	5	5	5	5	5	0	5	0	5	5	5	5	5	5	5	5	5	5	5	5	5	5	5	5	5	5	5	5	0	5	5	5	5	5	5	5	5	5	5	7	5	7
	0	0	0	0	0	0	0	0	0	0	0	0	0	0	0	0	0	0	0	0	0	0	0	0	0	0	0	0	0	0	0	0	0	0	0	0	0	0	0	0	0	0	0	0	0	0	0	0	0
	5	5	5	5	5	5	5	5	5	5	5	5	0	5	0	5	5	5	5	5	5	5	5	5	5	5	5	5	5	5	5	5	5	5	5	0	5	5	5	5	5	5	5	5	5	5	5	5	5
	5	5	5	5	5	5	5	5	5	5	5	5	0	5	0	5	5	5	5	5	5	5	5	7	5	5	5	5	5	5	5	5	5	5	5	0	5	5	5	5	5	5	5	5	5	5	5	5	5
	5	5	5	5	5	5	5	5	5	5	5	5	0	5	0	5	5	5	5	5	5	5	5	5	5	5	1	5	5	5	5	5	5	5	5	0	5	5	5	5	5	5	5	1	5	5	7	5	5
	5	5	5	5	5	5	5	5	5	5	5	5	0	5	0	5	5	5	5	5	5	5	5	5	5	5	5	5	5	5	5	5	5	5	5	0	5	5	5	5	5	5	5	5	5	5	5	5	5
	5	5	5	5	5	5	5	5	5	5	5	5	0	5	0	5	5	5	5	5	5	5	5	5	5	5	5	5	5	5	5	5	5	5	5	0	5	5	5	5	5	5	5	5	5	5	5	7	5
	5	5	5	5	5	5	5	5	5	5	5	5	0	5	0	5	5	5	5	5	1	5	5	5	5	5	7	5	5	5	5	5	5	5	5	0	5	5	5	5	7	5	5	5	5	7	7	5	5
	5	5	5	5	5	5	5	5	5	5	5	5	0	5	0	5	5	5	5	5	5	5	5	5	5	5	5	5	5	5	7	5	7	5	5	0	7	7	7	7	5	7	5	5	5	5	5	5	7
	5	5	5	5	5	5	5	5	5	5	5	5	0	5	0	5	5	5	5	5	5	5	5	5	5	5	5	5	5	5	5	5	5	5	5	0	5	5	5	5	5	5	5	5	5	1	5	7	7
	5	5	5	5	5	5	5	5	5	5	5	5	0	5	0	5	5	5	5	5	5	5	5	5	5	5	5	5	5	5	5	5	5	5	5	0	5	5	5	5	7	5	5	5	5	5	7	5	5
	5	5	5	5	5	5	5	5	5	5	5	5	0	5	0	5	5	5	5	5	5	7	5	7	7	5	5	7	7	5	5	5	5	5	7	0	5	7	7	7	7	7	5	7	5	7	7	7	7
	0	0	0	0	0	0	0	0	0	0	0	0	0	0	0	0	0	0	0	0	0	0	0	0	0	0	0	0	0	0	0	0	0	0	0	0	0	0	0	0	0	0	0	0	0	0	0	0	0
	5	5	5	5	5	5	5	5	5	5	5	5	0	5	0	5	5	5	5	5	5	5	7	5	5	5	5	5	5	5	1	7	5	7	7	0	5	7	5	5	5	5	5	5	5	5	7	7	7
	5	5	7	5	5	5	5	7	5	5	5	5	0	5	0	5	5	5	5	7	5	5	5	5	5	7	5	5	5	5	7	5	5	5	5	0	5	5	5	5	5	5	5	5	5	5	7	5	5
13	5	5	5	5	5	5	5	1	5	5	5	5	0	5	0	5	5	5	5	1	5	5	5	5	5	5	5	5	5	5	5	5	5	5	5	0	5	5	5	5	5	5	5	5	5	5	5	5	5
	5	5	5	5	5	1	5	5	5	5	5	5	0	5	0	5	5	5	5	5	5	5	5	5	5	5	5	5	5	5	5	5	5	5	5	0	5	5	5	5	5	5	5	5	5	5	5	5	5
	5	5	1	5	5	1	5	5	5	5	5	5	0	5	0	5	5	5	5	5	5	5	5	5	5	5	5	5	5	5	5	5	5	5	5	0	5	5	5	5	5	5	5	5	5	5	5	5	5
	5	5	5	5	5	5	5	5	5	5	1	5	0	1	0	5	5	5	5	5	5	5	5	5	5	5	5	5	5	5	5	5	5	5	5	0	5	5	5	5	5	5	5	5	5	5	5	5	5
	5	5	1	5	5	5	5	1	5	5	5	5	0	5	0	5	5	5	5	5	5	5	5	5	5	5	5	5	5	5	5	5	5	5	5	0	5	5	5	5	5	5	5	5	5	5	5	5	5
	5	5	5	5	5	1	5	5	1	5	5	5	0	5	0	5	5	1	5	5	5	5	5	5	5	5	5	5	5	5	5	5	5	5	5	0	5	5	5	5	5	5	5	5	5	5	5	5	5
	5	5	5	5	5	1	5	5	5	1	5	5	0	5	0	5	5	5	5	5	5	5	5	5	5	5	5	5	5	5	5	5	5	5	5	0	5	5	5	5	5	5	5	5	5	5	5	5	5
	1	5	5	5	5	5	5	5	5	5	5	1	0	1	0	5	5	5	5	5	5	5	5	5	5	5	5	5	5	5	5	5	5	5	5	0	5	5	5	5	5	5	5	5	5	5	5	5	5
	5	5	5	5	5	5	5	5	5	5	5	5	0	5	0	5	5	5	5	5	5	5	5	5	5	5	5	5	5	5	5	5	5	5	5	0	5	5	5	1	5	5	5	5	5	5	5	5	5
	5	5	5	5	5	1	5	5	5	5	5	5	0	5	0	5	5	5	5	5	5	7	5	5	5	5	5	5	5	5	5	5	5	5	5	0	5	5	5	5	5	5	5	5	5	5	5	5	5
	5	5	5	5	5	5	5	5	5	5	5	5	0	5	0	5	5	5	1	5	5	5	5	5	5	5	5	5	5	5	5	5	5	5	5	0	5	5	5	5	5	5	5	5	5	5	5	5	5
	5	5	5	5	5	5	5	1	5	5	5	1	0	5	0	5	1	5	5	5	5	5	5	5	5	5	5	5	5	5	5	5	5	5	5	0	5	5	5	5	5	5	5	5	5	5	5	5	5
	5	5	5	5	5	5	5	5	1	5	5	5	0	5	0	5	5	5	5	5	5	5	5	5	5	5	5	5	5	5	5	5	5	5	5	0	5	5	5	5	5	5	5	5	5	5	5	5	5
	5	5	5	5	5	1	5	1	5	5	5	5	0	5	0	5	5	5	5	5	5	5	5	5	5	5	5	5	5	5	5	5	5	5	5	0	5	5	5	5	5	5	5	5	5	5	5	5	5
	5	5	5	5	5	1	5	5	5	5	5	1	0	5	0	5	1	5	5	5	5	5	5	5	5	5	5	5	5	5	5	5	5	5	5	0	5	5	5	5	5	5	5	5	5	5	5	5	5
	5	5	5	5	5	5	5	5	5	5	5	5	0	5	0	5	5	5	5	5	5	5	5	5	5	5	5	5	5	5	5	5	5	5	5	0	5	5	5	5	5	5	5	5	5	5	5	5	5
	5	5	5	5	5	5	5	5	5	5	5	5	0	5	0	5	5	5	5	5	5	5	5	5	5	1	1	5	5	5	1	5	5	5	5	0	5	5	1	5	5	1	5	5	5	5	5	1	5
	0	0	0	0	0	0	0	0	0	0	0	0	0	0	0	0	0	0	0	0	0	0	0	0	0	0	0	0	0	0	0	0	0	0	0	0	0	0	0	0	0	0	0	0	0	0	0	0	0
	5	5	5	5	5	5	5	5	5	5	5	5	0	5	0	5	5	5	5	5	5	5	5	5	5	5	5	5	5	5	5	5	5	5	5	0	5	5	5	5	5	5	5	5	5	5	5	5	5
	5	5	5	5	5	5	5	5	5	5	5	5	0	5	0	5	5	7	5	5	5	5	5	5	5	5	1	5	5	5	1	5	1	7	5	0	5	5	5	5	5	5	5	5	5	5	5	5	7
	0	0	0	0	0	0	0	0	0	0	0	0	0	0	0	0	0	0	0	0	0	0	0	0	0	0	0	0	0	0	0	0	0	0	0	0	0	0	0	0	0	0	0	0	0	0	0	0	0
	5	5	5	5	5	5	5	5	5	5	5	5	0	5	0	5	5	5	5	5	5	5	5	5	5	5	5	5	5	5	5	5	5	5	5	0	5	5	5	5	5	5	5	1	5	5	5	5	5
	5	5	5	5	5	5	5	5	5	5	5	5	0	5	0	5	5	5	5	5	5	5	5	5	5	5	5	5	5	5	5	5	5	1	5	0	5	5	5	5	5	5	5	5	5	5	5	5	5
	5	5	5	5	5	5	5	5	5	5	5	5	0	5	0	5	5	5	5	5	5	5	5	5	5	5	5	5	5	5	5	5	5	5	5	0	5	5	5	5	5	5	5	5	5	5	5	5	5
	5	5	5	5	5	5	5	5	5	5	5	5	0	5	0	5	5	5	5	5	5	5	5	5	5	5	5	5	5	5	5	5	5	5	1	0	5	5	5	5	5	5	5	5	5	5	5	5	5
	5	5	5	5	5	5	5	5	5	5	5	5	0	5	0	5	5	5	5	5	5	5	5	5	5	5	5	5	5	5	5	5	5	5	5	0	5	5	5	5	5	5	5	5	5	5	5	5	5
	5	5	5	5	5	5	5	5	5	5	5	5	0	5	0	5	5	5	5	5	5	5	5	5	5	5	5	5	5	5	5	5	5	5	5	0	5	5	5	5	5	5	5	5	5	5	5	5	5
	5	5	5	5	5	5	5	5	5	5	5	5	0	5	0	5	5	5	5	5	5	5	5	5	5	5	5	5	5	5	5	5	5	7	5	0	5	5	5	5	5	5	5	5	5	5	5	5	5
	5	5	5	5	5	5	5	5	5	5	5	5	0	5	0	5	5	5	5	5	5	5	5	5	5	5	5	5	5	5	5	5	5	5	5	0	5	5	5	5	5	5	5	5	5	5	5	5	5
	5	5	5	5	5	5	5	5	5	5	5	5	0	5	0	5	5	5	5	5	5	5	5	5	5	5	5	5	5	5	5	5	5	5	5	0	1	5	5	5	5	5	5	5	5	5	5	7	1
	0	0	0	0	0	0	0	0	0	0	0	0	0	0	0	0	0	0	0	0	0	0	0	0	0	0	0	0	0	0	0	0	0	0	0	0	0	0	0	0	0	0	0	0	0	0	0	0	0
	5	5	5	5	5	5	5	5	5	5	5	5	0	5	0	5	5	5	5	5	5	5	5	5	5	5	5	5	5	5	5	5	5	5	5	0	5	5	5	5	7	5	5	5	5	5	5	5	5
	5	5	5	5	5	5	5	5	5	5	5	5	0	5	0	5	5	5	5	5	5	5	5	5	5	5	5	5	5	5	5	5	5	5	5	0	5	5	5	5	5	5	5	5	5	5	7	5	7
	0	0	0	0	0	0	0	0	0	0	0	0	0	0	0	0	0	0	0	0	0	0	0	0	0	0	0	0	0	0	0	0	0	0	0	0	0	0	0	0	0	0	0	0	0	0	0	0	0
	5	5	5	5	5	5	5	5	5	5	5	5	0	5	0	5	5	5	5	5	5	5	5	5	5	5	5	5	5	5	5	5	5	5	5	0	5	5	5	5	5	5	5	5	5	5	5	5	5
	5	5	5	5	5	5	5	5	5	5	5	5	0	5	0	5	5	5	5	5	5	5	5	7	5	5	5	5	5	5	5	5	5	5	5	0	5	5	5	5	5	5	5	5	5	5	5	5	5
	5	5	5	5	5	5	5	5	5	5	5	5	0	5	0	5	5	5	5	5	5	5	5	5	5	5	1	5	5	5	5	5	5	5	5	0	5	5	5	5	5	5	5	1	5	5	7	5	5
	5	5	5	5	5	5	5	5	5	5	5	5	0	5	0	5	5	5	5	5	5	5	5	5	5	5	5	5	5	5	5	5	5	5	5	0	5	5	5	5	5	5	5	5	5	5	5	5	5
	5	5	5	5	5	5	5	5	5	5	5	5	0	5	0	5	5	5	5	5	5	5	5	5	5	5	5	5	5	5	5	5	5	5	5	0	5	5	5	5	5	5	5	5	5	5	5	7	5
	5	5	5	5	5	5	5	5	5	5	5	5	0	5	0	5	5	5	5	5	1	5	5	5	5	5	7	5	5	5	5	5	5	5	5	0	5	5	5	5	7	5	5	5	5	7	7	5	5
	5	5	5	5	5	5	5	5	5	5	5	5	0	5	0	5	5	5	5	5	5	5	5	5	5	5	5	5	5	5	7	5	7	5	5	0	7	7	7	7	5	7	5	5	5	5	5	5	7
	5	5	5	5	5	5	5	5	5	5	5	5	0	5	0	5	5	5	5	5	5	5	5	5	5	5	5	5	5	5	5	5	5	5	5	0	5	5	5	5	5	5	5	5	5	1	5	7	7
	5	5	5	5	5	5	5	5	5	5	5	5	0	5	0	5	5	5	5	5	5	5	5	5	5	5	5	5	5	5	5	5	5	5	5	0	5	5	5	5	7	5	5	5	5	5	7	5	5
	5	5	5	5	5	5	5	5	5	5	5	5	0	5	0	5	5	5	5	5	5	7	5	7	7	5	5	7	7	5	5	5	5	5	7	0	5	7	7	7	7	7	5	7	5	7	7	7	7
	0	0	0	0	0	0	0	0	0	0	0	0	0	0	0	0	0	0	0	0	0	0	0	0	0	0	0	0	0	0	0	0	0	0	0	0	0	0	0	0	0	0	0	0	0	0	0	0	0
	5	5	5	5	5	5	5	5	5	5	5	5	0	5	0	5	5	5	5	5	5	5	7	5	5	5	5	5	5	5	1	7	5	7	7	0	5	7	5	5	5	5	5	5	5	5	7	7	7
	5	5	7	5	5	5	5	7	5	5	5	5	0	5	0	5	5	5	5	7	5	5	5	5	5	7	5	5	5	5	7	5	5	5	5	0	5	5	5	5	5	5	5	5	5	5	7	5	5
14	1	5	5	5	5	5	5	1	5	5	5	0	0	5	0	5	5	5	5	1	5	5	5	5	5	5	5	5	5	5	5	5	5	5	5	0	5	5	5	5	5	5	5	5	5	5	5	5	5
	5	5	5	5	5	1	5	5	5	5	5	0	0	5	0	5	5	5	5	5	5	5	5	5	5	5	5	5	5	5	5	5	5	5	5	0	5	5	5	5	5	5	5	5	5	5	5	5	5
	5	5	1	5	5	1	5	5	5	5	5	0	0	5	0	5	5	5	5	5	5	5	5	5	5	5	5	5	5	5	5	5	5	5	5	0	5	5	5	5	5	5	5	5	5	5	5	5	5
	1	5	5	5	5	5	5	5	5	5	1	0	0	1	0	5	5	5	5	5	5	5	5	5	5	5	5	5	5	5	5	5	5	5	5	0	5	5	5	5	5	5	5	5	5	5	5	5	5
	5	5	1	5	5	5	5	1	5	5	5	0	0	5	0	5	5	5	5	5	5	5	5	5	5	5	5	5	5	5	5	5	5	5	5	0	5	5	5	5	5	5	5	5	5	5	5	5	5
	5	5	5	5	5	1	5	5	1	5	5	0	0	5	0	5	5	1	5	5	5	5	5	5	5	5	5	5	5	5	5	5	5	5	5	0	5	5	5	5	5	5	5	5	5	5	5	5	5
	5	5	5	5	5	1	5	5	5	1	5	0	0	5	0	5	5	5	5	5	5	5	5	5	5	5	5	5	5	5	5	5	5	5	5	0	5	5	5	5	5	5	5	5	5	5	5	5	5
	1	5	5	5	5	5	5	5	5	5	5	0	0	1	0	5	5	5	5	5	5	5	5	5	5	5	5	5	5	5	5	5	5	5	5	0	5	5	5	5	5	5	5	5	5	5	5	5	5
	1	5	5	5	5	5	5	5	5	5	5	0	0	5	0	5	5	5	5	5	5	5	5	5	5	5	5	5	5	5	5	5	5	5	5	0	5	5	5	1	5	5	5	5	5	5	5	5	5
	5	5	5	5	5	1	5	5	5	5	5	0	0	5	0	5	5	5	5	5	5	7	5	5	5	5	5	5	5	5	5	5	5	5	5	0	5	5	5	5	5	5	5	5	5	5	5	5	5
	5	5	5	5	5	5	5	5	5	5	5	0	0	5	0	5	5	5	1	5	5	5	5	5	5	5	5	5	5	5	5	5	5	5	5	0	5	5	5	5	5	5	5	5	5	5	5	5	5
	1	5	5	5	5	5	5	1	5	5	5	0	0	5	0	5	1	5	5	5	5	5	5	5	5	5	5	5	5	5	5	5	5	5	5	0	5	5	5	5	5	5	5	5	5	5	5	5	5
	5	5	5	5	5	5	5	5	1	5	5	0	0	5	0	5	5	5	5	5	5	5	5	5	5	5	5	5	5	5	5	5	5	5	5	0	5	5	5	5	5	5	5	5	5	5	5	5	5
	5	5	5	5	5	1	5	1	5	5	5	0	0	5	0	5	5	5	5	5	5	5	5	5	5	5	5	5	5	5	5	5	5	5	5	0	5	5	5	5	5	5	5	5	5	5	5	5	5
	1	5	5	5	5	1	5	5	5	5	5	0	0	5	0	5	1	5	5	5	5	5	5	5	5	5	5	5	5	5	5	5	5	5	5	0	5	5	5	5	5	5	5	5	5	5	5	5	5
	5	5	5	5	5	5	5	5	5	5	5	0	0	5	0	5	5	5	5	5	5	5	5	5	5	5	5	5	5	5	5	5	5	5	5	0	5	5	5	5	5	5	5	5	5	5	5	5	5
	5	5	5	5	5	5	5	5	5	5	5	0	0	5	0	5	5	5	5	5	5	5	5	5	5	1	1	5	5	5	1	5	5	5	5	0	5	5	1	5	5	1	5	5	5	5	5	1	5
	0	0	0	0	0	0	0	0	0	0	0	0	0	0	0	0	0	0	0	0	0	0	0	0	0	0	0	0	0	0	0	0	0	0	0	0	0	0	0	0	0	0	0	0	0	0	0	0	0
	5	5	5	5	5	5	5	5	5	5	5	0	0	5	0	5	5	5	5	5	5	5	5	5	5	5	5	5	5	5	5	5	5	5	5	0	5	5	5	5	5	5	5	5	5	5	5	5	5
	5	5	5	5	5	5	5	5	5	5	5	0	0	5	0	5	5	7	5	5	5	5	5	5	5	5	1	5	5	5	1	5	1	7	5	0	5	5	5	5	5	5	5	5	5	5	5	5	7
	0	0	0	0	0	0	0	0	0	0	0	0	0	0	0	0	0	0	0	0	0	0	0	0	0	0	0	0	0	0	0	0	0	0	0	0	0	0	0	0	0	0	0	0	0	0	0	0	0
	5	5	5	5	5	5	5	5	5	5	5	0	0	5	0	5	5	5	5	5	5	5	5	5	5	5	5	5	5	5	5	5	5	5	5	0	5	5	5	5	5	5	5	1	5	5	5	5	5
	5	5	5	5	5	5	5	5	5	5	5	0	0	5	0	5	5	5	5	5	5	5	5	5	5	5	5	5	5	5	5	5	5	1	5	0	5	5	5	5	5	5	5	5	5	5	5	5	5
	5	5	5	5	5	5	5	5	5	5	5	0	0	5	0	5	5	5	5	5	5	5	5	5	5	5	5	5	5	5	5	5	5	5	5	0	5	5	5	5	5	5	5	5	5	5	5	5	5
	5	5	5	5	5	5	5	5	5	5	5	0	0	5	0	5	5	5	5	5	5	5	5	5	5	5	5	5	5	5	5	5	5	5	1	0	5	5	5	5	5	5	5	5	5	5	5	5	5
	5	5	5	5	5	5	5	5	5	5	5	0	0	5	0	5	5	5	5	5	5	5	5	5	5	5	5	5	5	5	5	5	5	5	5	0	5	5	5	5	5	5	5	5	5	5	5	5	5
	5	5	5	5	5	5	5	5	5	5	5	0	0	5	0	5	5	5	5	5	5	5	5	5	5	5	5	5	5	5	5	5	5	5	5	0	5	5	5	5	5	5	5	5	5	5	5	5	5
	5	5	5	5	5	5	5	5	5	5	5	0	0	5	0	5	5	5	5	5	5	5	5	5	5	5	5	5	5	5	5	5	5	7	5	0	5	5	5	5	5	5	5	5	5	5	5	5	5
	5	5	5	5	5	5	5	5	5	5	5	0	0	5	0	5	5	5	5	5	5	5	5	5	5	5	5	5	5	5	5	5	5	5	5	0	5	5	5	5	5	5	5	5	5	5	5	5	5
	5	5	5	5	5	5	5	5	5	5	5	0	0	5	0	5	5	5	5	5	5	5	5	5	5	5	5	5	5	5	5	5	5	5	5	0	1	5	5	5	5	5	5	5	5	5	5	7	1
	0	0	0	0	0	0	0	0	0	0	0	0	0	0	0	0	0	0	0	0	0	0	0	0	0	0	0	0	0	0	0	0	0	0	0	0	0	0	0	0	0	0	0	0	0	0	0	0	0
	5	5	5	5	5	5	5	5	5	5	5	0	0	5	0	5	5	5	5	5	5	5	5	5	5	5	5	5	5	5	5	5	5	5	5	0	5	5	5	5	7	5	5	5	5	5	5	5	5
	5	5	5	5	5	5	5	5	5	5	5	0	0	5	0	5	5	5	5	5	5	5	5	5	5	5	5	5	5	5	5	5	5	5	5	0	5	5	5	5	5	5	5	5	5	5	7	5	7
	0	0	0	0	0	0	0	0	0	0	0	0	0	0	0	0	0	0	0	0	0	0	0	0	0	0	0	0	0	0	0	0	0	0	0	0	0	0	0	0	0	0	0	0	0	0	0	0	0
	5	5	5	5	5	5	5	5	5	5	5	0	0	5	0	5	5	5	5	5	5	5	5	5	5	5	5	5	5	5	5	5	5	5	5	0	5	5	5	5	5	5	5	5	5	5	5	5	5
	5	5	5	5	5	5	5	5	5	5	5	0	0	5	0	5	5	5	5	5	5	5	5	7	5	5	5	5	5	5	5	5	5	5	5	0	5	5	5	5	5	5	5	5	5	5	5	5	5
	5	5	5	5	5	5	5	5	5	5	5	0	0	5	0	5	5	5	5	5	5	5	5	5	5	5	1	5	5	5	5	5	5	5	5	0	5	5	5	5	5	5	5	1	5	5	7	5	5
	5	5	5	5	5	5	5	5	5	5	5	0	0	5	0	5	5	5	5	5	5	5	5	5	5	5	5	5	5	5	5	5	5	5	5	0	5	5	5	5	5	5	5	5	5	5	5	5	5
	5	5	5	5	5	5	5	5	5	5	5	0	0	5	0	5	5	5	5	5	5	5	5	5	5	5	5	5	5	5	5	5	5	5	5	0	5	5	5	5	5	5	5	5	5	5	5	7	5
	5	5	5	5	5	5	5	5	5	5	5	0	0	5	0	5	5	5	5	5	1	5	5	5	5	5	7	5	5	5	5	5	5	5	5	0	5	5	5	5	7	5	5	5	5	7	7	5	5
	5	5	5	5	5	5	5	5	5	5	5	0	0	5	0	5	5	5	5	5	5	5	5	5	5	5	5	5	5	5	7	5	7	5	5	0	7	7	7	7	5	7	5	5	5	5	5	5	7
	5	5	5	5	5	5	5	5	5	5	5	0	0	5	0	5	5	5	5	5	5	5	5	5	5	5	5	5	5	5	5	5	5	5	5	0	5	5	5	5	5	5	5	5	5	1	5	7	7
	5	5	5	5	5	5	5	5	5	5	5	0	0	5	0	5	5	5	5	5	5	5	5	5	5	5	5	5	5	5	5	5	5	5	5	0	5	5	5	5	7	5	5	5	5	5	7	5	5
	5	5	5	5	5	5	5	5	5	5	5	0	0	5	0	5	5	5	5	5	5	7	5	7	7	5	5	7	7	5	5	5	5	5	7	0	5	7	7	7	7	7	5	7	5	7	7	7	7
	0	0	0	0	0	0	0	0	0	0	0	0	0	0	0	0	0	0	0	0	0	0	0	0	0	0	0	0	0	0	0	0	0	0	0	0	0	0	0	0	0	0	0	0	0	0	0	0	0
	5	5	5	5	5	5	5	5	5	5	5	0	0	5	0	5	5	5	5	5	5	5	7	5	5	5	5	5	5	5	1	7	5	7	7	0	5	7	5	5	5	5	5	5	5	5	7	7	7
	5	5	7	5	5	5	5	7	5	5	5	0	0	5	0	5	5	5	5	7	5	5	5	5	5	7	5	5	5	5	7	5	5	5	5	0	5	5	5	5	5	5	5	5	5	5	7	5	5
15	1	5	5	5	5	5	5	1	5	5	5	0	0	5	0	5	5	5	5	1	5	5	5	5	5	5	5	5	5	5	5	5	5	5	5	0	5	5	5	5	5	5	5	5	5	5	5	5	5
	5	5	5	5	5	1	5	5	5	5	5	0	0	5	0	5	5	5	5	5	5	5	5	5	5	5	5	5	5	5	5	5	5	5	5	0	5	5	5	5	5	5	5	5	5	5	5	5	5
	5	5	1	5	5	1	5	5	5	5	5	0	0	5	0	5	5	5	5	5	5	5	5	5	5	5	5	5	5	5	5	5	5	5	5	0	5	5	5	5	5	5	5	5	5	5	5	5	5
	1	5	5	5	5	5	5	5	5	5	1	0	0	1	0	5	5	5	5	5	5	5	5	5	5	5	5	5	5	5	5	5	5	5	5	0	5	5	5	5	5	5	5	5	5	5	5	5	5
	5	5	1	5	5	5	5	1	5	5	5	0	0	5	0	5	5	5	5	5	5	5	5	5	5	5	5	5	5	5	5	5	5	5	5	0	5	5	5	5	5	5	5	5	5	5	5	5	5
	5	5	5	5	5	1	5	5	1	5	5	0	0	5	0	5	5	1	5	5	5	5	5	5	5	5	5	5	5	5	5	5	5	5	5	0	5	5	5	5	5	5	5	5	5	5	5	5	5
	5	5	5	5	5	1	5	5	5	1	5	0	0	5	0	5	5	5	5	5	5	5	5	5	5	5	5	5	5	5	5	5	5	5	5	0	5	5	5	5	5	5	5	5	5	5	5	5	5
	1	5	5	5	5	5	5	5	5	5	5	0	0	1	0	5	5	5	5	5	5	5	5	5	5	5	5	5	5	5	5	5	5	5	5	0	5	5	5	5	5	5	5	5	5	5	5	5	5
	1	5	5	5	5	5	5	5	5	5	5	0	0	5	0	5	5	5	5	5	5	5	5	5	5	5	5	5	5	5	5	5	5	5	5	0	5	5	5	1	5	5	5	5	5	5	5	5	5
	5	5	5	5	5	1	5	5	5	5	5	0	0	5	0	5	5	5	5	5	5	7	5	5	5	5	5	5	5	5	5	5	5	5	5	0	5	5	5	5	5	5	5	5	5	5	5	5	5
	5	5	5	5	5	5	5	5	5	5	5	0	0	5	0	5	5	5	1	5	5	5	5	5	5	5	5	5	5	5	5	5	5	5	5	0	5	5	5	5	5	5	5	5	5	5	5	5	5
	1	5	5	5	5	5	5	1	5	5	5	0	0	5	0	5	1	5	5	5	5	5	5	5	5	5	5	5	5	5	5	5	5	5	5	0	5	5	5	5	5	5	5	5	5	5	5	5	5
	5	5	5	5	5	5	5	5	1	5	5	0	0	5	0	5	5	5	5	5	5	5	5	5	5	5	5	5	5	5	5	5	5	5	5	0	5	5	5	5	5	5	5	5	5	5	5	5	5
	5	5	5	5	5	1	5	1	5	5	5	0	0	5	0	5	5	5	5	5	5	5	5	5	5	5	5	5	5	5	5	5	5	5	5	0	5	5	5	5	5	5	5	5	5	5	5	5	5
	1	5	5	5	5	1	5	5	5	5	5	0	0	5	0	5	1	5	5	5	5	5	5	5	5	5	5	5	5	5	5	5	5	5	5	0	5	5	5	5	5	5	5	5	5	5	5	5	5
	5	5	5	5	5	5	5	5	5	5	5	0	0	5	0	5	5	5	5	5	5	5	5	5	5	5	5	5	5	5	5	5	5	5	5	0	5	5	5	5	5	5	5	5	5	5	5	5	5
	5	5	5	5	5	5	5	5	5	5	5	0	0	5	0	5	5	5	5	5	5	5	5	5	5	1	1	5	5	5	7	5	5	5	5	0	5	5	1	5	5	1	5	5	5	5	5	1	5
	0	0	0	0	0	0	0	0	0	0	0	0	0	0	0	0	0	0	0	0	0	0	0	0	0	0	0	0	0	0	0	0	0	0	0	0	0	0	0	0	0	0	0	0	0	0	0	0	0
	5	5	5	5	5	5	5	5	5	5	5	0	0	5	0	5	5	5	5	5	5	5	5	5	5	5	5	5	5	5	1	5	5	5	5	0	5	5	5	5	5	5	5	5	5	5	5	5	5
	5	5	5	5	5	5	5	5	5	5	5	0	0	5	0	5	5	7	5	5	5	5	5	5	5	5	1	5	5	5	1	5	1	7	5	0	5	5	5	5	5	5	5	5	5	5	5	5	7
	0	0	0	0	0	0	0	0	0	0	0	0	0	0	0	0	0	0	0	0	0	0	0	0	0	0	0	0	0	0	0	0	0	0	0	0	0	0	0	0	0	0	0	0	0	0	0	0	0
	5	5	5	5	5	5	5	5	5	5	5	0	0	5	0	5	5	5	5	5	5	5	5	5	5	5	5	5	5	5	1	5	5	5	5	0	5	5	5	5	5	5	5	1	5	5	5	5	5
	5	5	5	5	5	5	5	5	5	5	5	0	0	5	0	5	5	5	5	5	5	5	5	5	5	5	5	5	5	5	1	5	5	1	5	0	5	5	5	5	5	5	5	5	5	5	5	5	5
	5	5	5	5	5	5	5	5	5	5	5	0	0	5	0	5	5	5	5	5	5	5	5	5	5	5	5	5	5	5	5	5	5	5	5	0	5	5	5	5	5	5	5	5	5	5	5	5	5
	5	5	5	5	5	5	5	5	5	5	5	0	0	5	0	5	5	5	5	5	5	5	5	5	5	5	5	5	5	5	5	5	5	5	1	0	5	5	5	5	5	5	5	5	5	5	5	5	5
	5	5	5	5	5	5	5	5	5	5	5	0	0	5	0	5	5	5	5	5	5	5	5	5	5	5	5	5	5	5	5	5	5	5	5	0	5	5	5	5	5	5	5	5	5	5	5	5	5
	5	5	5	5	5	5	5	5	5	5	5	0	0	5	0	5	5	5	5	5	5	5	5	5	5	5	5	5	5	5	5	5	5	5	5	0	5	5	5	5	5	5	5	5	5	5	5	5	5
	5	5	5	5	5	5	5	5	5	5	5	0	0	5	0	5	5	5	5	5	5	5	5	5	5	5	5	5	5	5	5	5	5	7	5	0	5	5	5	5	5	5	5	5	5	5	5	5	5
	5	5	5	5	5	5	5	5	5	5	5	0	0	5	0	5	5	5	5	5	5	5	5	5	5	5	5	5	5	5	5	5	5	5	5	0	5	5	5	5	5	5	5	5	5	5	5	5	5
	5	5	5	5	5	5	5	5	5	5	5	0	0	5	0	5	5	5	5	5	5	5	5	5	5	5	5	5	5	5	5	5	5	5	5	0	1	5	5	5	5	5	5	5	5	5	5	7	1
	0	0	0	0	0	0	0	0	0	0	0	0	0	0	0	0	0	0	0	0	0	0	0	0	0	0	0	0	0	0	0	0	0	0	0	0	0	0	0	0	0	0	0	0	0	0	0	0	0
	5	5	5	5	5	5	5	5	5	5	5	0	0	5	0	5	5	5	5	5	5	5	5	5	5	5	5	5	5	5	5	5	5	5	5	0	5	5	5	5	7	5	5	5	5	5	5	5	5
	5	5	5	5	5	5	5	5	5	5	5	0	0	5	0	5	5	5	5	5	5	5	5	5	5	5	5	5	5	5	5	5	5	5	5	0	5	5	5	5	5	5	5	5	5	5	7	5	7
	0	0	0	0	0	0	0	0	0	0	0	0	0	0	0	0	0	0	0	0	0	0	0	0	0	0	0	0	0	0	0	0	0	0	0	0	0	0	0	0	0	0	0	0	0	0	0	0	0
	5	5	5	5	5	5	5	5	5	5	5	0	0	5	0	5	5	5	5	5	5	5	5	5	5	5	5	5	5	5	5	5	5	5	5	0	5	5	5	5	5	5	5	5	5	5	5	5	5
	5	5	5	5	5	5	5	5	5	5	5	0	0	5	0	5	5	5	5	5	5	5	5	7	5	5	5	5	5	5	5	5	5	5	5	0	5	5	5	5	5	5	5	5	5	5	5	5	5
	5	5	5	5	5	5	5	5	5	5	5	0	0	5	0	5	5	5	5	5	5	5	5	5	5	5	1	5	5	5	7	5	5	5	5	0	5	5	5	5	5	5	5	1	5	5	7	5	5
	5	5	5	5	5	5	5	5	5	5	5	0	0	5	0	5	5	5	5	5	5	5	5	5	5	5	5	5	5	5	5	5	5	5	5	0	5	5	5	5	5	5	5	5	5	5	5	5	5
	5	5	5	5	5	5	5	5	5	5	5	0	0	5	0	5	5	5	5	5	5	5	5	5	5	5	5	5	5	5	5	5	5	5	5	0	5	5	5	5	5	5	5	5	5	5	5	7	5
	5	5	5	5	5	5	5	5	5	5	5	0	0	5	0	5	5	5	5	5	1	5	5	5	5	5	7	5	5	5	5	5	5	5	5	0	5	5	5	5	7	5	5	5	5	7	7	5	5
	5	5	5	5	5	5	5	5	5	5	5	0	0	5	0	5	5	5	5	5	5	5	5	5	5	5	5	5	5	5	7	5	7	5	5	0	7	7	7	7	5	7	5	5	5	5	5	5	7
	5	5	5	5	5	5	5	5	5	5	5	0	0	5	0	5	5	5	5	5	5	5	5	5	5	5	5	5	5	5	7	5	5	5	5	0	5	5	5	5	5	5	5	5	5	1	5	7	7
	5	5	5	5	5	5	5	5	5	5	5	0	0	5	0	5	5	5	5	5	5	5	5	5	5	5	5	5	5	5	7	5	5	5	5	0	5	5	5	5	7	5	5	5	5	5	7	5	5
	5	5	5	5	5	5	5	5	5	5	5	0	0	5	0	5	5	5	5	5	5	7	5	7	7	5	5	7	7	5	7	5	5	5	7	0	5	7	7	7	7	7	5	7	5	7	7	7	7
	0	0	0	0	0	0	0	0	0	0	0	0	0	0	0	0	0	0	0	0	0	0	0	0	0	0	0	0	0	0	0	0	0	0	0	0	0	0	0	0	0	0	0	0	0	0	0	0	0
	5	5	5	5	5	5	5	5	5	5	5	0	0	5	0	5	5	5	5	5	5	5	7	5	5	5	5	5	5	5	7	7	5	7	7	0	5	7	5	5	5	5	5	5	5	5	7	7	7
	5	5	7	5	5	5	5	7	5	5	5	0	0	5	0	5	5	5	5	7	5	5	5	5	5	7	5	5	5	5	7	5	5	5	5	0	5	5	5	5	5	5	5	5	5	5	7	5	5
16	1	5	5	5	5	5	5	1	5	5	5	0	0	5	0	5	5	5	5	1	5	5	5	5	5	5	5	5	5	5	5	5	5	5	5	0	5	5	5	5	5	5	5	5	5	5	5	5	5
	5	5	5	5	5	1	5	5	5	5	5	0	0	5	0	5	5	5	5	5	5	5	5	5	5	5	5	5	5	5	5	5	5	5	5	0	5	5	5	5	5	5	5	5	5	5	5	5	5
	5	5	1	5	5	1	5	5	5	5	5	0	0	5	0	5	5	5	5	5	5	5	5	5	5	5	5	5	5	5	5	5	5	5	5	0	5	5	5	5	5	5	5	5	5	5	5	5	5
	1	5	5	5	5	5	5	5	5	5	1	0	0	1	0	5	5	5	5	5	5	5	5	5	5	5	5	5	5	5	5	5	5	5	5	0	5	5	5	5	5	5	5	5	5	5	5	5	5
	5	5	1	5	5	5	5	1	5	5	5	0	0	5	0	5	5	5	5	5	5	5	5	5	5	5	5	5	5	5	5	5	5	5	5	0	5	5	5	5	5	5	5	5	5	5	5	5	5
	5	5	5	5	5	1	5	5	1	5	5	0	0	5	0	5	5	1	5	5	5	5	5	5	5	5	5	5	5	5	5	5	5	5	5	0	5	5	5	5	5	5	5	5	5	5	5	5	5
	5	5	5	5	5	1	5	5	5	1	5	0	0	5	0	5	5	5	5	5	5	5	5	5	5	5	5	5	5	5	5	5	5	5	5	0	5	5	5	5	5	5	5	5	5	5	5	5	5
	1	5	5	5	5	5	5	5	5	5	5	0	0	1	0	5	5	5	5	5	5	5	5	5	5	5	5	5	5	5	5	5	5	5	5	0	5	5	5	5	5	5	5	5	5	5	5	5	5
	1	5	5	5	5	5	5	5	5	5	5	0	0	5	0	5	5	5	5	5	5	5	5	5	5	5	5	5	5	5	5	5	5	5	5	0	5	5	5	1	5	5	5	5	5	5	5	5	5
	5	5	5	5	5	1	5	5	5	5	5	0	0	5	0	5	5	5	5	5	5	7	5	5	5	5	5	5	5	5	5	5	5	5	5	0	5	5	5	5	5	5	5	5	5	5	5	5	5
	5	5	5	5	5	5	5	5	5	5	5	0	0	5	0	5	5	5	1	5	5	5	5	5	5	5	5	5	5	5	5	5	5	5	5	0	5	5	5	5	5	5	5	5	5	5	5	5	5
	1	5	5	5	5	5	5	1	5	5	5	0	0	5	0	5	1	5	5	5	5	5	5	5	5	5	5	5	5	5	5	5	5	5	5	0	5	5	5	5	5	5	5	5	5	5	5	5	5
	5	5	5	5	5	5	5	5	1	5	5	0	0	5	0	5	5	5	5	5	5	5	5	5	5	5	5	5	5	5	5	5	5	5	5	0	5	5	5	5	5	5	5	5	5	5	5	5	5
	5	5	5	5	5	1	5	1	5	5	5	0	0	5	0	5	5	5	5	5	5	5	5	5	5	5	5	5	5	5	5	5	5	5	5	0	5	5	5	5	5	5	5	5	5	5	5	5	5
	1	5	5	5	5	1	5	5	5	5	5	0	0	5	0	5	1	5	5	5	5	5	5	5	5	5	5	5	5	5	5	5	5	5	5	0	5	5	5	5	5	5	5	5	5	5	5	5	5
	5	5	5	5	5	5	5	5	5	5	5	0	0	5	0	5	5	5	5	5	5	5	5	5	5	5	5	5	5	5	5	5	5	5	5	0	5	5	5	5	5	5	5	5	5	5	5	5	5
	5	5	5	5	5	5	5	5	5	5	5	0	0	5	0	5	5	5	5	5	5	5	5	5	5	1	1	5	5	5	7	5	5	5	5	0	5	5	1	5	5	1	5	5	5	7	5	1	5
	0	0	0	0	0	0	0	0	0	0	0	0	0	0	0	0	0	0	0	0	0	0	0	0	0	0	0	0	0	0	0	0	0	0	0	0	0	0	0	0	0	0	0	0	0	0	0	0	0
	5	5	5	5	5	5	5	5	5	5	5	0	0	5	0	5	5	5	5	5	5	5	5	5	5	5	5	5	5	5	1	5	5	5	5	0	5	5	5	5	5	5	5	5	5	5	5	5	5
	5	5	5	5	5	5	5	5	5	5	5	0	0	5	0	5	5	7	5	5	5	5	5	5	5	5	1	5	5	5	1	5	1	7	5	0	5	5	5	5	5	5	5	5	5	5	5	5	7
	0	0	0	0	0	0	0	0	0	0	0	0	0	0	0	0	0	0	0	0	0	0	0	0	0	0	0	0	0	0	0	0	0	0	0	0	0	0	0	0	0	0	0	0	0	0	0	0	0
	5	5	5	5	5	5	5	5	5	5	5	0	0	5	0	5	5	5	5	5	5	5	5	5	5	5	5	5	5	5	1	5	5	5	5	0	5	5	5	5	5	5	5	1	5	5	5	5	5
	5	5	5	5	5	5	5	5	5	5	5	0	0	5	0	5	5	5	5	5	5	5	5	5	5	5	5	5	5	5	1	5	5	1	5	0	5	5	5	5	5	5	5	5	5	5	5	5	5
	5	5	5	5	5	5	5	5	5	5	5	0	0	5	0	5	5	5	5	5	5	5	5	5	5	5	5	5	5	5	5	5	5	5	5	0	5	5	5	5	5	5	5	5	5	5	5	5	5
	5	5	5	5	5	5	5	5	5	5	5	0	0	5	0	5	5	5	5	5	5	5	5	5	5	5	5	5	5	5	5	5	5	5	1	0	5	5	5	5	5	5	5	5	5	5	5	5	5
	5	5	5	5	5	5	5	5	5	5	5	0	0	5	0	5	5	5	5	5	5	5	5	5	5	5	5	5	5	5	5	5	5	5	5	0	5	5	5	5	5	5	5	5	5	5	5	5	5
	5	5	5	5	5	5	5	5	5	5	5	0	0	5	0	5	5	5	5	5	5	5	5	5	5	5	5	5	5	5	5	5	5	5	5	0	5	5	5	5	5	5	5	5	5	5	5	5	5
	5	5	5	5	5	5	5	5	5	5	5	0	0	5	0	5	5	5	5	5	5	5	5	5	5	5	5	5	5	5	5	5	5	7	5	0	5	5	5	5	5	5	5	5	5	5	5	5	5
	5	5	5	5	5	5	5	5	5	5	5	0	0	5	0	5	5	5	5	5	5	5	5	5	5	5	5	5	5	5	5	5	5	5	5	0	5	5	5	5	5	5	5	5	5	5	5	5	5
	5	5	5	5	5	5	5	5	5	5	5	0	0	5	0	5	5	5	5	5	5	5	5	5	5	5	5	5	5	5	5	5	5	5	5	0	1	5	5	5	5	5	5	5	5	5	5	7	1
	0	0	0	0	0	0	0	0	0	0	0	0	0	0	0	0	0	0	0	0	0	0	0	0	0	0	0	0	0	0	0	0	0	0	0	0	0	0	0	0	0	0	0	0	0	0	0	0	0
	5	5	5	5	5	5	5	5	5	5	5	0	0	5	0	5	5	5	5	5	5	5	5	5	5	5	5	5	5	5	5	5	5	5	5	0	5	5	5	5	7	5	5	5	5	5	5	5	5
	5	5	5	5	5	5	5	5	5	5	5	0	0	5	0	5	5	5	5	5	5	5	5	5	5	5	5	5	5	5	5	5	5	5	5	0	5	5	5	5	5	5	5	5	5	5	7	5	7
	0	0	0	0	0	0	0	0	0	0	0	0	0	0	0	0	0	0	0	0	0	0	0	0	0	0	0	0	0	0	0	0	0	0	0	0	0	0	0	0	0	0	0	0	0	0	0	0	0
	5	5	5	5	5	5	5	5	5	5	5	0	0	5	0	5	5	5	5	5	5	5	5	5	5	5	5	5	5	5	5	5	5	5	5	0	5	5	5	5	5	5	5	5	5	5	5	5	5
	5	5	5	5	5	5	5	5	5	5	5	0	0	5	0	5	5	5	5	5	5	5	5	7	5	5	5	5	5	5	5	5	5	5	5	0	5	5	5	5	5	5	5	5	5	5	5	5	5
	5	5	5	5	5	5	5	5	5	5	5	0	0	5	0	5	5	5	5	5	5	5	5	5	5	5	1	5	5	5	7	5	5	5	5	0	5	5	5	5	5	5	5	1	5	5	7	5	5
	5	5	5	5	5	5	5	5	5	5	5	0	0	5	0	5	5	5	5	5	5	5	5	5	5	5	5	5	5	5	5	5	5	5	5	0	5	5	5	5	5	5	5	5	5	5	5	5	5
	5	5	5	5	5	5	5	5	5	5	5	0	0	5	0	5	5	5	5	5	5	5	5	5	5	5	5	5	5	5	5	5	5	5	5	0	5	5	5	5	5	5	5	5	5	5	5	7	5
	5	5	5	5	5	5	5	5	5	5	5	0	0	5	0	5	5	5	5	5	1	5	5	5	5	5	7	5	5	5	5	5	5	5	5	0	5	5	5	5	7	5	5	5	5	7	7	5	5
	5	5	5	5	5	5	5	5	5	5	5	0	0	5	0	5	5	5	5	5	5	5	5	5	5	5	5	5	5	5	7	5	7	5	5	0	7	7	7	7	5	7	5	5	5	5	5	5	7
	5	5	5	5	5	5	5	5	5	5	5	0	0	5	0	5	5	5	5	5	5	5	5	5	5	5	5	5	5	5	7	5	5	5	5	0	5	5	5	5	5	5	5	5	5	7	5	7	7
	5	5	5	5	5	5	5	5	5	5	5	0	0	5	0	5	5	5	5	5	5	5	5	5	5	5	5	5	5	5	7	5	5	5	5	0	5	5	5	5	7	5	5	5	5	5	7	5	5
	5	5	5	5	5	5	5	5	5	5	5	0	0	5	0	5	5	5	5	5	5	7	5	7	7	5	5	7	7	5	7	5	5	5	7	0	5	7	7	7	7	7	5	7	5	7	7	7	7
	0	0	0	0	0	0	0	0	0	0	0	0	0	0	0	0	0	0	0	0	0	0	0	0	0	0	0	0	0	0	0	0	0	0	0	0	0	0	0	0	0	0	0	0	0	0	0	0	0
	5	5	5	5	5	5	5	5	5	5	5	0	0	5	0	5	5	5	5	5	5	5	7	5	5	5	5	5	5	5	7	7	5	7	7	0	5	7	5	5	5	5	5	5	5	7	7	7	7
	5	5	7	5	5	5	5	7	5	5	5	0	0	5	0	5	5	5	5	7	5	5	5	5	5	7	5	5	5	5	7	5	5	5	5	0	5	5	5	5	5	5	5	5	5	5	7	5	5
17	1	5	5	5	5	5	5	1	5	5	5	0	0	5	0	5	5	5	5	1	5	5	5	5	5	5	5	5	5	5	5	5	5	5	5	0	5	5	5	5	5	0	5	5	5	5	5	5	5
	5	5	5	5	5	1	5	5	5	5	5	0	0	5	0	5	5	5	5	5	5	5	5	5	5	5	5	5	5	5	5	5	5	5	5	0	5	5	5	5	5	0	5	5	5	5	5	5	5
	5	5	1	5	5	1	5	5	5	5	5	0	0	5	0	5	5	5	5	5	5	5	5	5	5	5	5	5	5	5	5	5	5	5	5	0	5	5	5	5	5	0	5	5	5	5	5	5	5
	1	5	5	5	5	5	5	5	5	5	1	0	0	1	0	5	5	5	5	5	5	5	5	5	5	5	5	5	5	5	5	5	5	5	5	0	5	5	5	5	5	0	5	5	5	5	5	5	5
	5	5	1	5	5	5	5	1	5	5	5	0	0	5	0	5	5	5	5	5	5	5	5	5	5	5	5	5	5	5	5	5	5	5	5	0	5	5	5	5	5	0	5	5	5	5	5	5	5
	5	5	5	5	5	1	5	5	1	5	5	0	0	5	0	5	5	1	5	5	5	5	5	5	5	5	5	5	5	5	5	5	5	5	5	0	5	5	5	5	5	0	5	5	5	5	5	5	5
	5	5	5	5	5	1	5	5	5	1	5	0	0	5	0	5	5	5	5	5	5	5	5	5	5	5	5	5	5	5	5	5	5	5	5	0	5	5	5	5	5	0	5	5	5	5	5	5	5
	1	5	5	5	5	5	5	5	5	5	5	0	0	1	0	5	5	5	5	5	5	5	5	5	5	5	5	5	5	5	5	5	5	5	5	0	5	5	5	5	5	0	5	5	5	5	5	5	5
	1	5	5	5	5	5	5	5	5	5	5	0	0	5	0	5	5	5	5	5	5	5	5	5	5	5	5	5	5	5	5	5	5	5	5	0	5	5	5	1	5	0	5	5	5	5	5	5	5
	5	5	5	5	5	1	5	5	5	5	5	0	0	5	0	5	5	5	5	5	5	7	5	5	5	5	5	5	5	5	5	5	5	5	5	0	5	5	5	5	5	0	5	5	5	5	5	5	5
	5	5	5	5	5	5	5	5	5	5	5	0	0	5	0	5	5	5	1	5	5	5	5	5	5	5	5	5	5	5	5	5	5	5	5	0	5	5	5	5	5	0	5	5	5	5	5	5	5
	1	5	5	5	5	5	5	1	5	5	5	0	0	5	0	5	1	5	5	5	5	5	5	5	5	5	5	5	5	5	5	5	5	5	5	0	5	5	5	5	5	0	5	5	5	5	5	5	5
	5	5	5	5	5	5	5	5	1	5	5	0	0	5	0	5	5	5	5	5	5	5	5	5	5	5	5	5	5	5	5	5	5	5	5	0	5	5	5	5	5	0	5	5	5	5	5	5	5
	5	5	5	5	5	1	5	1	5	5	5	0	0	5	0	5	5	5	5	5	5	5	5	5	5	5	5	5	5	5	5	5	5	5	5	0	5	5	5	5	5	0	5	5	5	5	5	5	5
	1	5	5	5	5	1	5	5	5	5	5	0	0	5	0	5	1	5	5	5	5	5	5	5	5	5	5	5	5	5	5	5	5	5	5	0	5	5	5	5	5	0	5	5	5	5	5	5	5
	5	5	5	5	5	5	5	5	5	5	5	0	0	5	0	5	5	5	5	5	5	5	5	5	5	5	5	5	5	5	5	5	5	5	5	0	5	5	5	5	5	0	5	5	5	5	5	5	5
	5	5	5	5	5	5	5	5	5	5	5	0	0	5	0	5	5	5	5	5	5	5	5	5	5	1	1	5	5	5	7	5	5	5	5	0	5	5	1	5	5	0	5	5	5	7	5	1	5
	0	0	0	0	0	0	0	0	0	0	0	0	0	0	0	0	0	0	0	0	0	0	0	0	0	0	0	0	0	0	0	0	0	0	0	0	0	0	0	0	0	0	0	0	0	0	0	0	0
	5	5	5	5	5	5	5	5	5	5	5	0	0	5	0	5	5	5	5	5	5	5	5	5	5	5	1	5	5	5	1	5	5	5	5	0	5	5	5	5	5	0	5	5	5	5	5	5	5
	5	5	5	5	5	5	5	5	5	5	5	0	0	5	0	5	5	7	5	5	5	5	5	5	5	5	1	5	5	5	1	5	1	7	5	0	5	5	5	5	5	0	5	5	5	5	5	5	7
	0	0	0	0	0	0	0	0	0	0	0	0	0	0	0	0	0	0	0	0	0	0	0	0	0	0	0	0	0	0	0	0	0	0	0	0	0	0	0	0	0	0	0	0	0	0	0	0	0
	5	5	5	5	5	5	5	5	5	5	5	0	0	5	0	5	5	5	5	5	5	5	5	5	5	5	5	5	5	5	1	5	5	5	5	0	5	5	5	5	5	0	5	1	5	5	5	5	5
	5	5	5	5	5	5	5	5	5	5	5	0	0	5	0	5	5	5	5	5	5	5	5	5	5	5	5	5	5	5	1	5	5	1	5	0	5	5	5	5	5	0	5	5	5	5	5	5	5
	5	5	5	5	5	5	5	5	5	5	5	0	0	5	0	5	5	5	5	5	5	5	5	5	5	5	5	5	5	5	5	5	5	5	5	0	5	5	5	5	5	0	5	5	5	5	5	5	5
	5	5	5	5	5	5	5	5	5	5	5	0	0	5	0	5	5	5	5	5	5	5	5	5	5	5	5	5	5	5	5	5	5	5	1	0	5	5	5	5	5	0	5	5	5	5	5	5	5
	5	5	5	5	5	5	5	5	5	5	5	0	0	5	0	5	5	5	5	5	5	5	5	5	5	5	5	5	5	5	5	5	5	5	5	0	5	5	5	5	5	0	5	5	5	5	5	5	5
	5	5	5	5	5	5	5	5	5	5	5	0	0	5	0	5	5	5	5	5	5	5	5	5	5	5	5	5	5	5	5	5	5	5	5	0	5	5	5	5	5	0	5	5	5	5	5	5	5
	5	5	5	5	5	5	5	5	5	5	5	0	0	5	0	5	5	5	5	5	5	5	5	5	5	5	5	5	5	5	5	5	5	7	5	0	5	5	5	5	5	0	5	5	5	5	5	5	5
	5	5	5	5	5	5	5	5	5	5	5	0	0	5	0	5	5	5	5	5	5	5	5	5	5	5	5	5	5	5	5	5	5	5	5	0	5	5	5	5	5	0	5	5	5	5	5	5	5
	5	5	5	5	5	5	5	5	5	5	5	0	0	5	0	5	5	5	5	5	5	5	5	5	5	5	5	5	5	5	5	5	5	5	5	0	1	5	5	5	5	0	5	5	5	5	5	7	1
	0	0	0	0	0	0	0	0	0	0	0	0	0	0	0	0	0	0	0	0	0	0	0	0	0	0	0	0	0	0	0	0	0	0	0	0	0	0	0	0	0	0	0	0	0	0	0	0	0
	5	5	5	5	5	5	5	5	5	5	5	0	0	5	0	5	5	5	5	5	5	5	5	5	5	5	5	5	5	5	5	5	5	5	5	0	5	5	5	5	7	0	5	5	5	5	5	5	5
	5	5	5	5	5	5	5	5	5	5	5	0	0	5	0	5	5	5	5	5	5	5	5	5	5	5	5	5	5	5	5	5	5	5	5	0	5	5	5	5	5	0	5	5	5	5	7	5	7
	0	0	0	0	0	0	0	0	0	0	0	0	0	0	0	0	0	0	0	0	0	0	0	0	0	0	0	0	0	0	0	0	0	0	0	0	0	0	0	0	0	0	0	0	0	0	0	0	0
	5	5	5	5	5	5	5	5	5	5	5	0	0	5	0	5	5	5	5	5	5	5	5	5	5	5	5	5	5	5	5	5	5	5	5	0	5	5	5	5	5	0	5	5	5	5	5	5	5
	5	5	5	5	5	5	5	5	5	5	5	0	0	5	0	5	5	5	5	5	5	5	5	7	5	5	5	5	5	5	5	5	5	5	5	0	5	5	5	5	5	0	5	5	5	5	5	5	5
	5	5	5	5	5	5	5	5	5	5	5	0	0	5	0	5	5	5	5	5	5	5	5	5	5	5	5	5	5	5	7	5	5	5	5	0	5	5	5	5	5	0	5	1	5	5	7	5	5
	5	5	5	5	5	5	5	5	5	5	5	0	0	5	0	5	5	5	5	5	5	5	5	5	5	5	5	5	5	5	5	5	5	5	5	0	5	5	5	5	5	0	5	5	5	5	5	5	5
	5	5	5	5	5	5	5	5	5	5	5	0	0	5	0	5	5	5	5	5	5	5	5	5	5	5	5	5	5	5	5	5	5	5	5	0	5	5	5	5	5	0	5	5	5	5	5	7	5
	5	5	5	5	5	5	5	5	5	5	5	0	0	5	0	5	5	5	5	5	1	5	5	5	5	5	7	5	5	5	5	5	5	5	5	0	5	5	5	5	7	0	5	5	5	7	7	5	5
	5	5	5	5	5	5	5	5	5	5	5	0	0	5	0	5	5	5	5	5	5	5	5	5	5	5	7	5	5	5	7	5	7	5	5	0	7	7	7	7	5	0	5	5	5	5	5	5	7
	5	5	5	5	5	5	5	5	5	5	5	0	0	5	0	5	5	5	5	5	5	5	5	5	5	5	5	5	5	5	7	5	5	5	5	0	5	5	5	5	5	0	5	5	5	7	5	7	7
	5	5	5	5	5	5	5	5	5	5	5	0	0	5	0	5	5	5	5	5	5	5	5	5	5	5	5	5	5	5	7	5	5	5	5	0	5	5	5	5	7	0	5	5	5	5	7	5	5
	5	5	5	5	5	5	5	5	5	5	5	0	0	5	0	5	5	5	5	5	5	7	5	7	7	5	7	7	7	5	7	5	5	5	7	0	5	7	7	7	7	0	5	7	5	7	7	7	7
	0	0	0	0	0	0	0	0	0	0	0	0	0	0	0	0	0	0	0	0	0	0	0	0	0	0	0	0	0	0	0	0	0	0	0	0	0	0	0	0	0	0	0	0	0	0	0	0	0
	5	5	5	5	5	5	5	5	5	5	5	0	0	5	0	5	5	5	5	5	5	5	7	5	5	5	5	5	5	5	7	7	5	7	7	0	5	7	5	5	5	0	5	5	5	7	7	7	7
	5	5	7	5	5	5	5	7	5	5	5	0	0	5	0	5	5	5	5	7	5	5	5	5	5	7	5	5	5	5	7	5	5	5	5	0	5	5	5	5	5	0	5	5	5	5	7	5	5
18	1	5	5	5	5	5	5	1	5	5	5	0	0	5	0	5	5	5	5	1	5	5	5	5	5	5	5	5	5	5	5	5	5	5	5	0	5	0	5	5	5	0	5	5	5	5	5	5	5
	5	5	5	5	5	1	5	5	5	5	5	0	0	5	0	5	5	5	5	5	5	5	5	5	5	5	5	5	5	5	5	5	5	5	5	0	5	0	5	5	5	0	5	5	5	5	5	5	5
	5	5	1	5	5	1	5	5	5	5	5	0	0	5	0	5	5	5	5	5	5	5	5	5	5	5	5	5	5	5	5	5	5	5	5	0	5	0	5	5	5	0	5	5	5	5	5	5	5
	1	5	5	5	5	5	5	5	5	5	1	0	0	1	0	5	5	5	5	5	5	5	5	5	5	5	5	5	5	5	5	5	5	5	5	0	5	0	5	5	5	0	5	5	5	5	5	5	5
	5	5	1	5	5	5	5	1	5	5	5	0	0	5	0	5	5	5	5	5	5	5	5	5	5	5	5	5	5	5	5	5	5	5	5	0	5	0	5	5	5	0	5	5	5	5	5	5	5
	5	5	5	5	5	1	5	5	1	5	5	0	0	5	0	5	5	1	5	5	5	5	5	5	5	5	5	5	5	5	5	5	5	5	5	0	5	0	5	5	5	0	5	5	5	5	5	5	5
	5	5	5	5	5	1	5	5	5	1	5	0	0	5	0	5	5	5	5	5	5	5	5	5	5	5	5	5	5	5	5	5	5	5	5	0	5	0	5	5	5	0	5	5	5	5	5	5	5
	1	5	5	5	5	5	5	5	5	5	5	0	0	1	0	5	5	5	5	5	5	5	5	5	5	5	5	5	5	5	5	5	5	5	5	0	5	0	5	5	5	0	5	5	5	5	5	5	5
	1	5	5	5	5	5	5	5	5	5	5	0	0	5	0	5	5	5	5	5	5	5	5	5	5	5	5	5	5	5	5	5	5	5	5	0	5	0	5	1	5	0	5	5	5	5	5	5	5
	5	5	5	5	5	1	5	5	5	5	5	0	0	5	0	5	5	5	5	5	5	5	5	5	5	5	5	5	5	5	5	5	5	5	5	0	5	0	5	5	5	0	5	5	5	5	5	5	5
	5	5	5	5	5	5	5	5	5	5	5	0	0	5	0	5	5	5	1	5	5	5	5	5	5	5	5	5	5	5	5	5	5	5	5	0	5	0	5	5	5	0	5	5	5	5	5	5	5
	1	5	5	5	5	5	5	1	5	5	5	0	0	5	0	5	1	5	5	5	5	5	5	5	5	5	5	5	5	5	5	5	5	5	5	0	5	0	5	5	5	0	5	5	5	5	5	5	5
	5	5	5	5	5	5	5	5	1	5	5	0	0	5	0	5	5	5	5	5	5	5	5	5	5	5	5	5	5	5	5	5	5	5	5	0	5	0	5	5	5	0	5	5	5	5	5	5	5
	5	5	5	5	5	1	5	1	5	5	5	0	0	5	0	5	5	5	5	5	5	5	5	5	5	5	5	5	5	5	5	5	5	5	5	0	5	0	5	5	5	0	5	5	5	5	5	5	5
	1	5	5	5	5	1	5	5	5	5	5	0	0	5	0	5	1	5	5	5	5	5	5	5	5	5	5	5	5	5	5	5	5	5	5	0	5	0	5	5	5	0	5	5	5	5	5	5	5
	5	5	5	5	5	5	5	5	5	5	5	0	0	5	0	5	5	5	5	5	5	5	5	5	5	5	5	5	5	5	5	5	5	5	5	0	5	0	5	5	5	0	5	5	5	5	5	5	5
	5	5	5	5	5	5	5	5	5	5	5	0	0	5	0	5	5	5	5	5	5	5	5	5	5	1	1	5	5	5	7	5	5	5	5	0	5	0	1	5	5	0	5	5	5	7	5	1	5
	0	0	0	0	0	0	0	0	0	0	0	0	0	0	0	0	0	0	0	0	0	0	0	0	0	0	0	0	0	0	0	0	0	0	0	0	0	0	0	0	0	0	0	0	0	0	0	0	0
	5	5	5	5	5	5	5	5	5	5	5	0	0	5	0	5	5	5	5	5	5	5	5	5	5	5	1	5	5	5	1	5	5	5	5	0	5	0	5	5	5	0	5	5	5	5	5	5	5
	5	5	5	5	5	5	5	5	5	5	5	0	0	5	0	5	5	7	5	5	5	7	5	5	5	5	1	5	5	5	1	5	1	7	5	0	5	0	5	5	5	0	5	5	5	5	5	5	7
	0	0	0	0	0	0	0	0	0	0	0	0	0	0	0	0	0	0	0	0	0	0	0	0	0	0	0	0	0	0	0	0	0	0	0	0	0	0	0	0	0	0	0	0	0	0	0	0	0
	5	5	5	5	5	5	5	5	5	5	5	0	0	5	0	5	5	5	5	5	5	5	5	5	5	5	5	5	5	5	1	5	5	5	5	0	5	0	5	5	5	0	5	1	5	5	5	5	5
	5	5	5	5	5	5	5	5	5	5	5	0	0	5	0	5	5	5	5	5	5	1	5	5	5	5	5	5	5	5	1	5	5	1	5	0	5	0	5	5	5	0	5	5	5	5	5	5	5
	5	5	5	5	5	5	5	5	5	5	5	0	0	5	0	5	5	5	5	5	5	5	5	5	5	5	5	5	5	5	5	5	5	5	5	0	5	0	5	5	5	0	5	5	5	5	5	5	5
	5	5	5	5	5	5	5	5	5	5	5	0	0	5	0	5	5	5	5	5	5	5	5	5	5	5	5	5	5	5	5	5	5	5	1	0	5	0	5	5	5	0	5	5	5	5	5	5	5
	5	5	5	5	5	5	5	5	5	5	5	0	0	5	0	5	5	5	5	5	5	5	5	5	5	5	5	5	5	5	5	5	5	5	5	0	5	0	5	5	5	0	5	5	5	5	5	5	5
	5	5	5	5	5	5	5	5	5	5	5	0	0	5	0	5	5	5	5	5	5	5	5	5	5	5	5	5	5	5	5	5	5	5	5	0	5	0	5	5	5	0	5	5	5	5	5	5	5
	5	5	5	5	5	5	5	5	5	5	5	0	0	5	0	5	5	5	5	5	5	5	5	5	5	5	5	5	5	5	5	5	5	7	5	0	5	0	5	5	5	0	5	5	5	5	5	5	5
	5	5	5	5	5	5	5	5	5	5	5	0	0	5	0	5	5	5	5	5	5	5	5	5	5	5	5	5	5	5	5	5	5	5	5	0	5	0	5	5	5	0	5	5	5	5	5	5	5
	5	5	5	5	5	5	5	5	5	5	5	0	0	5	0	5	5	5	5	5	5	5	5	5	5	5	5	5	5	5	5	5	5	5	5	0	1	0	5	5	5	0	5	5	5	5	5	7	1
	0	0	0	0	0	0	0	0	0	0	0	0	0	0	0	0	0	0	0	0	0	0	0	0	0	0	0	0	0	0	0	0	0	0	0	0	0	0	0	0	0	0	0	0	0	0	0	0	0
	5	5	5	5	5	5	5	5	5	5	5	0	0	5	0	5	5	5	5	5	5	5	5	5	5	5	5	5	5	5	5	5	5	5	5	0	5	0	5	5	7	0	5	5	5	5	5	5	5
	5	5	5	5	5	5	5	5	5	5	5	0	0	5	0	5	5	5	5	5	5	5	5	5	5	5	5	5	5	5	5	5	5	5	5	0	5	0	5	5	5	0	5	5	5	5	7	5	7
	0	0	0	0	0	0	0	0	0	0	0	0	0	0	0	0	0	0	0	0	0	0	0	0	0	0	0	0	0	0	0	0	0	0	0	0	0	0	0	0	0	0	0	0	0	0	0	0	0
	5	5	5	5	5	5	5	5	5	5	5	0	0	5	0	5	5	5	5	5	5	5	5	5	5	5	5	5	5	5	5	5	5	5	5	0	5	0	5	5	5	0	5	5	5	5	5	5	5
	5	5	5	5	5	5	5	5	5	5	5	0	0	5	0	5	5	5	5	5	5	5	5	7	5	5	5	5	5	5	5	5	5	5	5	0	5	0	5	5	5	0	5	5	5	5	5	5	5
	5	5	5	5	5	5	5	5	5	5	5	0	0	5	0	5	5	5	5	5	5	5	5	5	5	5	5	5	5	5	7	5	5	5	5	0	5	0	5	5	5	0	5	1	5	5	7	5	5
	5	5	5	5	5	5	5	5	5	5	5	0	0	5	0	5	5	5	5	5	5	5	5	5	5	5	5	5	5	5	5	5	5	5	5	0	5	0	5	5	5	0	5	5	5	5	5	5	5
	5	5	5	5	5	5	5	5	5	5	5	0	0	5	0	5	5	5	5	5	5	7	5	5	5	5	5	5	5	5	5	5	5	5	5	0	5	0	5	5	5	0	5	5	5	5	5	7	5
	5	5	5	5	5	5	5	5	5	5	5	0	0	5	0	5	5	5	5	5	1	5	5	5	5	5	7	5	5	5	5	5	5	5	5	0	5	0	5	5	7	0	5	5	5	7	7	5	5
	5	5	5	5	5	5	5	5	5	5	5	0	0	5	0	5	5	5	5	5	5	7	5	5	5	5	7	5	5	5	7	5	7	5	5	0	7	0	7	7	5	0	5	5	5	5	5	5	7
	5	5	5	5	5	5	5	5	5	5	5	0	0	5	0	5	5	5	5	5	5	5	5	5	5	5	5	5	5	5	7	5	5	5	5	0	5	0	5	5	5	0	5	5	5	7	5	7	7
	5	5	5	5	5	5	5	5	5	5	5	0	0	5	0	5	5	5	5	5	5	5	5	5	5	5	5	5	5	5	7	5	5	5	5	0	5	0	5	5	7	0	5	5	5	5	7	5	5
	5	5	5	5	5	5	5	5	5	5	5	0	0	5	0	5	5	5	5	5	5	7	5	7	7	5	7	7	7	5	7	5	5	5	7	0	5	0	7	7	7	0	5	7	5	7	7	7	7
	0	0	0	0	0	0	0	0	0	0	0	0	0	0	0	0	0	0	0	0	0	0	0	0	0	0	0	0	0	0	0	0	0	0	0	0	0	0	0	0	0	0	0	0	0	0	0	0	0
	5	5	5	5	5	5	5	5	5	5	5	0	0	5	0	5	5	5	5	5	5	7	7	5	5	5	5	5	5	5	7	7	5	7	7	0	5	0	5	5	5	0	5	5	5	7	7	7	7
	5	5	7	5	5	5	5	7	5	5	5	0	0	5	0	5	5	5	5	7	5	5	5	5	5	7	5	5	5	5	7	5	5	5	5	0	5	0	5	5	5	0	5	5	5	5	7	5	5
19	1	5	5	5	5	5	5	1	5	5	5	0	0	5	0	5	5	5	5	1	5	5	5	5	5	5	5	5	5	5	5	5	5	5	5	0	5	0	5	5	5	0	5	5	5	5	5	5	5
	5	5	5	5	5	1	5	5	5	5	5	0	0	5	0	5	5	5	5	5	5	5	5	5	5	5	5	5	5	5	5	5	5	5	5	0	5	0	5	5	5	0	5	5	5	5	5	5	5
	5	5	1	5	5	1	5	5	5	5	5	0	0	5	0	5	5	5	5	5	5	5	5	5	5	5	5	5	5	5	5	5	5	5	5	0	5	0	5	5	5	0	5	5	5	5	5	5	5
	1	5	5	5	5	5	5	5	5	5	1	0	0	1	0	5	5	5	5	5	5	5	5	5	5	5	5	5	5	5	5	5	5	5	5	0	5	0	5	5	5	0	5	5	5	5	5	5	5
	5	5	1	5	5	5	5	1	5	5	5	0	0	5	0	5	5	5	5	5	5	5	5	5	5	5	5	5	5	5	5	5	5	5	5	0	5	0	5	5	5	0	5	5	5	5	5	5	5
	5	5	5	5	5	1	5	5	1	5	5	0	0	5	0	5	5	1	5	5	5	5	5	5	5	5	5	5	5	5	5	5	5	5	5	0	5	0	5	5	5	0	5	5	5	5	5	5	5
	5	5	5	5	5	1	5	5	5	1	5	0	0	5	0	5	5	5	5	5	5	5	5	5	5	5	5	5	5	5	5	5	5	5	5	0	5	0	5	5	5	0	5	5	5	5	5	5	5
	1	5	5	5	5	5	5	5	5	5	5	0	0	1	0	5	5	5	5	5	5	5	5	5	5	5	5	5	5	5	5	5	5	5	5	0	5	0	5	5	5	0	5	5	5	5	5	5	5
	1	5	5	5	5	5	5	5	5	5	5	0	0	5	0	5	5	5	5	5	5	5	5	5	5	5	5	5	5	5	5	5	5	5	5	0	5	0	5	1	5	0	5	5	5	5	5	5	5
	5	5	5	5	5	1	5	5	5	5	5	0	0	5	0	5	5	5	5	5	5	5	5	5	5	5	5	5	5	5	5	5	5	5	5	0	5	0	5	5	5	0	5	5	5	5	5	5	5
	5	5	5	5	5	5	5	5	5	5	5	0	0	5	0	5	5	5	1	5	5	5	5	5	5	5	5	5	5	5	5	5	5	5	5	0	5	0	5	5	5	0	5	5	5	5	5	5	5
	1	5	5	5	5	5	5	1	5	5	5	0	0	5	0	5	1	5	5	5	5	5	5	5	5	5	5	5	5	5	5	5	5	5	5	0	5	0	5	5	5	0	5	5	5	5	5	5	5
	5	5	5	5	5	5	5	5	1	5	5	0	0	5	0	5	5	5	5	5	5	5	5	5	5	5	5	5	5	5	5	5	5	5	5	0	5	0	5	5	5	0	5	5	5	5	5	5	5
	5	5	5	5	5	1	5	1	5	5	5	0	0	5	0	5	5	5	5	5	5	5	5	5	5	5	5	5	5	5	5	5	5	5	5	0	5	0	5	5	5	0	5	5	5	5	5	5	5
	1	5	5	5	5	1	5	5	5	5	5	0	0	5	0	5	1	5	5	5	5	5	5	5	5	5	5	5	5	5	5	5	5	5	5	0	5	0	5	5	5	0	5	5	5	5	5	5	5
	5	5	5	5	5	5	5	5	5	5	5	0	0	5	0	5	5	5	5	5	5	5	5	5	5	5	5	5	5	5	5	5	5	5	5	0	5	0	5	5	5	0	5	5	5	5	5	5	5
	5	5	5	5	5	5	5	5	5	5	5	0	0	5	0	5	5	5	5	5	5	5	5	5	5	1	1	5	5	5	7	5	5	5	5	0	5	0	1	5	5	0	5	5	5	7	5	1	5
	0	0	0	0	0	0	0	0	0	0	0	0	0	0	0	0	0	0	0	0	0	0	0	0	0	0	0	0	0	0	0	0	0	0	0	0	0	0	0	0	0	0	0	0	0	0	0	0	0
	5	5	5	5	5	5	5	5	5	5	5	0	0	5	0	5	5	5	5	5	5	5	5	5	7	5	1	5	5	5	1	5	5	5	5	0	5	0	5	5	5	0	5	5	5	5	5	5	5
	5	5	5	5	5	5	5	5	5	5	5	0	0	5	0	5	5	7	5	5	5	7	5	5	5	5	1	5	5	5	1	5	1	7	5	0	5	0	5	5	5	0	5	5	5	5	5	5	7
	0	0	0	0	0	0	0	0	0	0	0	0	0	0	0	0	0	0	0	0	0	0	0	0	0	0	0	0	0	0	0	0	0	0	0	0	0	0	0	0	0	0	0	0	0	0	0	0	0
	5	5	5	5	5	5	5	5	5	5	5	0	0	5	0	5	5	5	5	5	5	5	5	5	5	5	5	5	5	5	1	5	5	5	5	0	5	0	5	5	5	0	5	1	5	5	5	5	5
	5	5	5	5	5	5	5	5	5	5	5	0	0	5	0	5	5	5	5	5	5	1	5	5	5	5	5	5	5	5	1	5	5	1	5	0	5	0	5	5	5	0	5	5	5	5	5	5	5
	5	5	5	5	5	5	5	5	5	5	5	0	0	5	0	5	5	5	5	5	5	5	5	5	5	5	5	5	5	5	5	5	5	5	5	0	5	0	5	5	5	0	5	5	5	5	5	5	5
	5	5	5	5	5	5	5	5	5	5	5	0	0	5	0	5	5	5	5	5	5	5	5	5	5	5	5	5	5	5	5	5	5	5	1	0	5	0	5	5	5	0	5	5	5	5	5	5	5
	5	5	5	5	5	5	5	5	5	5	5	0	0	5	0	5	5	5	5	5	5	5	5	5	5	5	5	5	5	5	5	5	5	5	5	0	5	0	5	5	5	0	5	5	5	5	5	5	5
	5	5	5	5	5	5	5	5	5	5	5	0	0	5	0	5	5	5	5	5	5	5	5	5	5	5	5	5	5	5	5	5	5	5	5	0	5	0	5	5	5	0	5	5	5	5	5	5	5
	5	5	5	5	5	5	5	5	5	5	5	0	0	5	0	5	5	5	5	5	5	5	5	5	5	5	5	5	5	5	5	5	5	7	5	0	5	0	5	5	5	0	5	5	5	5	5	5	5
	5	5	5	5	5	5	5	5	5	5	5	0	0	5	0	5	5	5	5	5	5	5	5	5	5	5	5	5	5	5	5	5	5	5	5	0	5	0	5	5	5	0	5	5	5	5	5	5	5
	5	5	5	5	5	5	5	5	5	5	5	0	0	5	0	5	5	5	5	5	5	5	5	5	5	5	5	5	5	5	5	5	5	5	5	0	1	0	5	5	5	0	5	5	5	5	5	7	1
	0	0	0	0	0	0	0	0	0	0	0	0	0	0	0	0	0	0	0	0	0	0	0	0	0	0	0	0	0	0	0	0	0	0	0	0	0	0	0	0	0	0	0	0	0	0	0	0	0
	5	5	5	5	5	5	5	5	5	5	5	0	0	5	0	5	5	5	5	5	5	5	5	5	5	5	5	5	5	5	5	5	5	5	5	0	5	0	5	5	7	0	5	5	5	5	5	5	5
	5	5	5	5	5	5	5	5	5	5	5	0	0	5	0	5	5	5	5	5	5	5	5	5	5	5	5	5	5	5	5	5	5	5	5	0	5	0	5	5	5	0	5	5	5	5	7	5	7
	0	0	0	0	0	0	0	0	0	0	0	0	0	0	0	0	0	0	0	0	0	0	0	0	0	0	0	0	0	0	0	0	0	0	0	0	0	0	0	0	0	0	0	0	0	0	0	0	0
	5	5	5	5	5	5	5	5	5	5	5	0	0	5	0	5	5	5	5	5	5	5	5	5	5	5	5	5	5	5	5	5	5	5	5	0	5	0	5	5	5	0	5	5	5	5	5	5	5
	5	5	5	5	5	5	5	5	5	5	5	0	0	5	0	5	5	5	5	5	5	5	5	7	5	5	5	5	5	5	5	5	5	5	5	0	5	0	5	5	5	0	5	5	5	5	5	5	5
	5	5	5	5	5	5	5	5	5	5	5	0	0	5	0	5	5	5	5	5	5	5	5	5	5	5	5	5	5	5	7	5	5	5	5	0	5	0	5	5	5	0	5	1	5	5	7	5	5
	5	5	5	5	5	5	5	5	5	5	5	0	0	5	0	5	5	5	5	5	5	5	5	5	5	5	5	5	5	5	5	5	5	5	5	0	5	0	5	5	5	0	5	5	5	5	5	5	5
	5	5	5	5	5	5	5	5	5	5	5	0	0	5	0	5	5	5	5	5	5	7	5	5	5	5	5	5	5	5	5	5	5	5	5	0	5	0	5	5	5	0	5	5	5	5	5	7	5
	5	5	5	5	5	5	5	5	5	5	5	0	0	5	0	5	5	5	5	5	1	5	5	5	5	5	7	5	5	5	5	5	5	5	5	0	5	0	5	5	7	0	5	5	5	7	7	5	5
	5	5	5	5	5	5	5	5	5	5	5	0	0	5	0	5	5	5	5	5	5	7	5	5	5	5	7	5	5	5	7	5	7	5	5	0	7	0	7	7	5	0	5	5	5	5	5	5	7
	5	5	5	5	5	5	5	5	5	5	5	0	0	5	0	5	5	5	5	5	5	5	5	5	5	5	5	5	5	5	7	5	5	5	5	0	5	0	5	5	5	0	5	5	5	7	5	7	7
	5	5	5	5	5	5	5	5	5	5	5	0	0	5	0	5	5	5	5	5	5	5	5	5	5	5	5	5	5	5	7	5	5	5	5	0	5	0	5	5	7	0	5	5	5	5	7	5	5
	5	5	5	5	5	5	5	5	5	5	5	0	0	5	0	5	5	5	5	5	5	7	5	7	7	5	7	7	7	5	7	5	5	5	7	0	5	0	7	7	7	0	5	7	5	7	7	7	7
	0	0	0	0	0	0	0	0	0	0	0	0	0	0	0	0	0	0	0	0	0	0	0	0	0	0	0	0	0	0	0	0	0	0	0	0	0	0	0	0	0	0	0	0	0	0	0	0	0
	5	5	5	5	5	5	5	5	5	5	5	0	0	5	0	5	5	5	5	5	5	7	7	5	7	5	5	5	5	5	7	7	5	7	7	0	5	0	5	5	5	0	5	5	5	7	7	7	7
	5	5	7	5	5	5	5	7	5	5	5	0	0	5	0	5	5	5	5	7	5	5	5	5	5	7	5	5	5	5	7	5	5	5	5	0	5	0	5	5	5	0	5	5	5	5	7	5	5
20	1	5	5	5	5	5	5	1	5	5	5	0	0	5	0	5	5	5	5	1	5	5	5	5	5	5	5	5	5	5	5	5	5	5	5	0	5	0	5	5	5	0	5	5	5	5	5	5	5
	5	5	5	5	5	1	5	5	5	5	5	0	0	5	0	5	5	5	5	5	5	5	5	5	5	5	5	5	5	5	5	5	5	5	5	0	5	0	5	5	5	0	5	5	5	5	5	5	5
	5	5	1	5	5	1	5	5	5	5	5	0	0	5	0	5	5	5	5	5	5	5	5	5	5	5	5	5	5	5	5	5	5	5	5	0	5	0	5	5	5	0	5	5	5	5	5	5	5
	1	5	5	5	5	5	5	5	5	5	1	0	0	1	0	5	5	5	5	5	5	5	5	5	5	5	5	5	5	5	5	5	5	5	5	0	5	0	5	5	5	0	5	5	5	5	5	5	5
	5	5	1	5	5	5	5	1	5	5	5	0	0	5	0	5	5	5	5	5	5	5	5	5	5	5	5	5	5	5	5	5	5	5	5	0	5	0	5	5	5	0	5	5	5	5	5	5	5
	5	5	5	5	5	1	5	5	1	5	5	0	0	5	0	5	5	1	5	5	5	5	5	5	5	5	5	5	5	5	5	5	5	5	5	0	5	0	5	5	5	0	5	5	5	5	5	5	5
	5	5	5	5	5	1	5	5	5	1	5	0	0	5	0	5	5	5	5	5	5	5	5	5	5	5	5	5	5	5	5	5	5	5	5	0	5	0	5	5	5	0	5	5	5	5	5	5	5
	1	5	5	5	5	5	5	5	5	5	5	0	0	1	0	5	5	5	5	5	5	5	5	5	5	5	5	5	5	5	5	5	5	5	5	0	5	0	5	5	5	0	5	5	5	5	5	5	1
	1	5	5	5	5	5	5	5	5	5	5	0	0	5	0	5	5	5	5	5	5	5	5	5	5	5	5	5	5	5	5	5	5	5	5	0	5	0	5	1	5	0	5	5	5	5	5	5	5
	5	5	5	5	5	1	5	5	5	5	5	0	0	5	0	5	5	5	5	5	5	5	5	5	5	5	5	5	5	5	5	5	5	5	5	0	5	0	5	5	5	0	5	5	5	5	5	5	5
	5	5	5	5	5	5	5	5	5	5	5	0	0	5	0	5	5	5	1	5	5	5	5	5	5	5	5	5	5	5	5	5	5	5	5	0	5	0	5	5	5	0	5	5	5	5	5	5	5
	1	5	5	5	5	5	5	1	5	5	5	0	0	5	0	5	1	5	5	5	5	5	5	5	5	5	5	5	5	5	5	5	5	5	5	0	5	0	5	5	5	0	5	5	5	5	5	5	5
	5	5	5	5	5	5	5	5	1	5	5	0	0	5	0	5	5	5	5	5	5	5	5	5	5	5	5	5	5	5	5	5	5	5	5	0	5	0	5	5	5	0	5	5	5	5	5	5	5
	5	5	5	5	5	1	5	1	5	5	5	0	0	5	0	5	5	5	5	5	5	5	5	5	5	5	5	5	5	5	5	5	5	5	5	0	5	0	5	5	5	0	5	5	5	5	5	5	5
	1	5	5	5	5	1	5	5	5	5	5	0	0	5	0	5	1	5	5	5	5	5	5	5	5	5	5	5	5	5	5	5	5	5	5	0	5	0	5	5	5	0	5	5	5	5	5	5	5
	5	5	5	5	5	5	5	5	5	5	5	0	0	5	0	5	5	5	5	5	5	5	5	5	5	5	5	5	5	5	5	5	5	5	5	0	5	0	5	5	5	0	5	5	5	5	5	5	1
	5	5	5	5	5	5	5	5	5	5	5	0	0	5	0	5	5	5	5	5	5	5	5	5	5	1	1	5	5	5	7	5	5	5	5	0	5	0	1	5	5	0	5	5	5	7	5	1	5
	0	0	0	0	0	0	0	0	0	0	0	0	0	0	0	0	0	0	0	0	0	0	0	0	0	0	0	0	0	0	0	0	0	0	0	0	0	0	0	0	0	0	0	0	0	0	0	0	0
	5	5	5	5	5	5	5	5	5	5	5	0	0	5	0	5	5	5	5	5	5	5	5	5	7	5	1	5	5	5	1	5	5	5	5	0	5	0	5	5	5	0	5	5	5	5	5	5	5
	5	5	5	5	5	5	5	5	5	5	5	0	0	5	0	5	5	7	5	5	5	7	5	5	5	5	1	5	5	5	1	5	1	7	5	0	5	0	5	5	5	0	5	5	5	5	5	5	7
	0	0	0	0	0	0	0	0	0	0	0	0	0	0	0	0	0	0	0	0	0	0	0	0	0	0	0	0	0	0	0	0	0	0	0	0	0	0	0	0	0	0	0	0	0	0	0	0	0
	5	5	5	5	5	5	5	5	5	5	5	0	0	5	0	5	5	5	5	5	5	5	5	5	5	5	5	5	5	5	1	5	5	5	5	0	5	0	5	5	5	0	5	1	5	5	5	5	5
	5	5	5	5	5	5	5	5	5	5	5	0	0	5	0	5	5	5	5	5	5	1	5	5	5	5	5	5	5	5	1	5	5	1	5	0	5	0	5	5	5	0	5	5	5	5	5	5	1
	5	5	5	5	5	5	5	5	5	5	5	0	0	5	0	5	5	5	5	5	5	5	5	5	5	5	5	5	5	5	5	5	5	5	5	0	5	0	5	5	5	0	5	5	5	5	5	5	5
	5	5	5	5	5	5	5	5	5	5	5	0	0	5	0	5	5	5	5	5	5	5	5	5	5	5	5	5	5	5	5	5	5	5	1	0	5	0	5	5	5	0	5	5	5	5	5	5	5
	5	5	5	5	5	5	5	5	5	5	5	0	0	5	0	5	5	5	5	5	5	5	5	5	5	5	5	5	5	5	5	5	5	5	5	0	5	0	5	5	5	0	5	5	5	5	5	5	5
	5	5	5	5	5	5	5	5	5	5	5	0	0	5	0	5	5	5	5	5	5	5	5	5	5	5	5	5	5	5	5	5	5	5	5	0	5	0	5	5	5	0	5	5	5	5	5	5	5
	5	5	5	5	5	5	5	5	5	5	5	0	0	5	0	5	5	5	5	5	5	5	5	5	5	5	5	5	5	5	5	5	5	7	5	0	5	0	5	5	5	0	5	5	5	5	5	5	5
	5	5	5	5	5	5	5	5	5	5	5	0	0	5	0	5	5	5	5	5	5	5	5	5	5	5	5	5	5	5	5	5	5	5	5	0	5	0	5	5	5	0	5	5	5	5	5	5	5
	5	5	5	5	5	5	5	5	5	5	5	0	0	5	0	5	5	5	5	5	5	5	5	5	5	5	5	5	5	5	5	5	5	5	5	0	1	0	5	5	5	0	5	5	5	5	5	7	5
	0	0	0	0	0	0	0	0	0	0	0	0	0	0	0	0	0	0	0	0	0	0	0	0	0	0	0	0	0	0	0	0	0	0	0	0	0	0	0	0	0	0	0	0	0	0	0	0	0
	5	5	5	5	5	5	5	5	5	5	5	0	0	5	0	5	5	5	5	5	5	5	5	5	5	5	5	5	5	5	5	5	5	5	5	0	5	0	5	5	7	0	5	5	5	5	5	5	5
	5	5	5	5	5	5	5	5	5	5	5	0	0	5	0	5	5	5	5	5	5	5	5	5	5	5	5	5	5	5	5	5	5	5	5	0	5	0	5	5	5	0	5	5	5	5	7	5	7
	0	0	0	0	0	0	0	0	0	0	0	0	0	0	0	0	0	0	0	0	0	0	0	0	0	0	0	0	0	0	0	0	0	0	0	0	0	0	0	0	0	0	0	0	0	0	0	0	0
	5	5	5	5	5	5	5	5	5	5	5	0	0	5	0	5	5	5	5	5	5	5	5	5	5	5	5	5	5	5	5	5	5	5	5	0	5	0	5	5	5	0	5	5	5	5	5	5	5
	5	5	5	5	5	5	5	5	5	5	5	0	0	5	0	5	5	5	5	5	5	5	5	7	5	5	5	5	5	5	5	5	5	5	5	0	5	0	5	5	5	0	5	5	5	5	5	5	7
	5	5	5	5	5	5	5	5	5	5	5	0	0	5	0	5	5	5	5	5	5	5	5	5	5	5	5	5	5	5	7	5	5	5	5	0	5	0	5	5	5	0	5	1	5	5	7	5	5
	5	5	5	5	5	5	5	5	5	5	5	0	0	5	0	5	5	5	5	5	5	5	5	5	5	5	5	5	5	5	5	5	5	5	5	0	5	0	5	5	5	0	5	5	5	5	5	5	5
	5	5	5	5	5	5	5	5	5	5	5	0	0	5	0	5	5	5	5	5	5	7	5	5	5	5	5	5	5	5	5	5	5	5	5	0	5	0	5	5	5	0	5	5	5	5	5	7	5
	5	5	5	5	5	5	5	5	5	5	5	0	0	5	0	5	5	5	5	5	1	5	5	5	5	5	7	5	5	5	5	5	5	5	5	0	5	0	5	5	7	0	5	5	5	7	7	5	5
	5	5	5	5	5	5	5	5	5	5	5	0	0	5	0	5	5	5	5	5	5	7	5	5	5	5	7	5	5	5	7	5	7	5	5	0	7	0	7	7	5	0	5	5	5	5	5	5	7
	5	5	5	5	5	5	5	5	5	5	5	0	0	5	0	5	5	5	5	5	5	5	5	5	5	5	5	5	5	5	7	5	5	5	5	0	5	0	5	5	5	0	5	5	5	7	5	7	7
	5	5	5	5	5	5	5	5	5	5	5	0	0	5	0	5	5	5	5	5	5	5	5	5	5	5	5	5	5	5	7	5	5	5	5	0	5	0	5	5	7	0	5	5	5	5	7	5	7
	5	5	5	5	5	5	5	5	5	5	5	0	0	5	0	5	5	5	5	5	5	7	5	7	7	5	7	7	7	5	7	5	5	5	7	0	5	0	7	7	7	0	5	7	5	7	7	7	7
	0	0	0	0	0	0	0	0	0	0	0	0	0	0	0	0	0	0	0	0	0	0	0	0	0	0	0	0	0	0	0	0	0	0	0	0	0	0	0	0	0	0	0	0	0	0	0	0	0
	5	5	5	5	5	5	5	5	5	5	5	0	0	5	0	5	5	5	5	5	5	7	7	5	7	5	5	5	5	5	7	7	5	7	7	0	5	0	5	5	5	0	5	5	5	7	7	7	7
	5	5	7	5	5	5	5	7	5	5	5	0	0	5	0	5	5	5	5	7	5	5	5	5	5	7	5	5	5	5	7	5	5	5	5	0	5	0	5	5	5	0	5	5	5	5	7	5	5
21	1	5	5	5	5	5	5	1	5	5	5	0	0	5	0	5	5	5	5	1	5	5	5	5	5	5	5	5	5	5	5	5	5	5	5	0	5	0	5	5	5	0	5	5	5	5	5	5	5
	5	5	5	5	5	1	5	5	5	5	5	0	0	5	0	5	5	5	5	5	5	5	5	5	5	5	5	5	5	5	5	5	5	5	5	0	5	0	5	5	5	0	5	5	5	5	5	5	5
	5	5	1	5	5	1	5	5	5	5	5	0	0	5	0	5	5	5	5	5	5	5	5	5	5	5	5	5	5	5	5	5	5	1	5	0	5	0	5	5	5	0	5	5	5	5	5	5	5
	1	5	5	5	5	5	5	5	5	5	1	0	0	1	0	5	5	5	5	5	5	5	5	5	5	5	5	5	5	5	5	5	5	5	5	0	5	0	5	5	5	0	5	5	5	5	5	5	5
	5	5	1	5	5	5	5	1	5	5	5	0	0	5	0	5	5	5	5	5	5	5	5	5	5	5	5	5	5	5	5	5	5	5	5	0	5	0	5	5	5	0	5	5	5	5	5	5	5
	5	5	5	5	5	1	5	5	1	5	5	0	0	5	0	5	5	1	5	5	5	5	5	5	5	5	5	5	5	5	5	5	5	5	5	0	5	0	5	5	5	0	5	5	5	5	5	5	5
	5	5	5	5	5	1	5	5	5	1	5	0	0	5	0	5	5	5	5	5	5	5	5	5	5	5	5	5	5	5	5	5	5	5	5	0	5	0	5	5	5	0	5	5	5	5	5	5	5
	1	5	5	5	5	5	5	5	5	5	5	0	0	1	0	5	5	5	5	5	5	5	5	5	5	5	5	5	5	5	5	5	5	5	5	0	5	0	5	5	5	0	5	5	5	5	5	5	1
	1	5	5	5	5	5	5	5	5	5	5	0	0	5	0	5	5	5	5	5	5	5	5	5	5	5	5	5	5	5	5	5	5	5	5	0	5	0	5	1	5	0	5	5	5	5	5	5	5
	5	5	5	5	5	1	5	5	5	5	5	0	0	5	0	5	5	5	5	5	5	5	5	5	5	5	5	5	5	5	5	5	5	5	5	0	5	0	5	5	5	0	5	5	5	5	5	5	5
	5	5	5	5	5	5	5	5	5	5	5	0	0	5	0	5	5	5	1	5	5	5	5	5	5	5	5	5	5	5	5	5	5	5	5	0	5	0	5	5	5	0	5	5	5	5	5	5	5
	1	5	5	5	5	5	5	1	5	5	5	0	0	5	0	5	1	5	5	5	5	5	5	5	5	5	5	5	5	5	5	5	5	5	5	0	5	0	5	5	5	0	5	5	5	5	5	5	5
	5	5	5	5	5	5	5	5	1	5	5	0	0	5	0	5	5	5	5	5	5	5	5	5	5	5	5	5	5	5	5	5	5	5	5	0	5	0	5	5	5	0	5	5	5	5	5	5	5
	5	5	5	5	5	1	5	1	5	5	5	0	0	5	0	5	5	5	5	5	5	5	5	5	5	5	5	5	5	5	5	5	5	5	5	0	5	0	5	5	5	0	5	5	5	5	5	5	5
	1	5	5	5	5	1	5	5	5	5	5	0	0	5	0	5	1	5	5	5	5	5	5	5	5	5	5	5	5	5	5	5	5	5	5	0	5	0	5	5	5	0	5	5	5	5	5	5	5
	5	5	5	5	5	5	5	5	5	5	5	0	0	5	0	5	5	5	5	5	5	5	5	5	5	5	5	5	5	5	5	5	5	1	5	0	5	0	5	5	5	0	5	5	5	5	5	5	1
	5	5	5	5	5	5	5	5	5	5	5	0	0	5	0	5	5	5	5	5	5	5	5	5	5	1	1	5	5	5	7	5	5	1	5	0	5	0	1	5	5	0	5	5	5	7	5	1	5
	0	0	0	0	0	0	0	0	0	0	0	0	0	0	0	0	0	0	0	0	0	0	0	0	0	0	0	0	0	0	0	0	0	0	0	0	0	0	0	0	0	0	0	0	0	0	0	0	0
	5	5	5	5	5	5	5	5	5	5	5	0	0	5	0	5	5	5	5	5	5	5	5	5	7	5	1	5	5	5	1	5	5	7	5	0	5	0	5	5	5	0	5	5	5	5	5	5	5
	5	5	5	5	5	5	5	5	5	5	5	0	0	5	0	5	5	7	5	5	5	7	5	5	5	5	1	5	5	5	1	5	1	7	5	0	5	0	5	5	5	0	5	5	5	5	5	5	7
	0	0	0	0	0	0	0	0	0	0	0	0	0	0	0	0	0	0	0	0	0	0	0	0	0	0	0	0	0	0	0	0	0	0	0	0	0	0	0	0	0	0	0	0	0	0	0	0	0
	5	5	5	5	5	5	5	5	5	5	5	0	0	5	0	5	5	5	5	5	5	5	5	5	5	5	5	5	5	5	1	5	5	5	5	0	5	0	5	5	5	0	5	1	5	5	5	5	5
	5	5	5	5	5	5	5	5	5	5	5	0	0	5	0	5	5	5	5	5	5	1	5	5	5	5	5	5	5	5	1	5	5	1	5	0	5	0	5	5	5	0	5	5	5	5	5	5	1
	5	5	5	5	5	5	5	5	5	5	5	0	0	5	0	5	5	5	5	5	5	5	5	5	5	5	5	5	5	5	5	5	5	5	5	0	5	0	5	5	5	0	5	5	5	5	5	5	5
	5	5	5	5	5	5	5	5	5	5	5	0	0	5	0	5	5	5	5	5	5	5	5	5	5	5	5	5	5	5	5	5	5	5	1	0	5	0	5	5	5	0	5	5	5	5	5	5	5
	5	5	5	5	5	5	5	5	5	5	5	0	0	5	0	5	5	5	5	5	5	5	5	5	5	5	5	5	5	5	5	5	5	5	5	0	5	0	5	5	5	0	5	5	5	5	5	5	5
	5	5	5	5	5	5	5	5	5	5	5	0	0	5	0	5	5	5	5	5	5	5	5	5	5	5	5	5	5	5	5	5	5	5	5	0	5	0	5	5	5	0	5	5	5	5	5	5	5
	5	5	5	5	5	5	5	5	5	5	5	0	0	5	0	5	5	5	5	5	5	5	5	5	5	5	5	5	5	5	5	5	5	5	5	0	5	0	5	5	5	0	5	5	5	5	5	5	5
	5	5	5	5	5	5	5	5	5	5	5	0	0	5	0	5	5	5	5	5	5	5	5	5	5	5	5	5	5	5	5	5	5	5	5	0	5	0	5	5	5	0	5	5	5	5	5	5	5
	5	5	5	5	5	5	5	5	5	5	5	0	0	5	0	5	5	5	5	5	5	5	5	5	5	5	5	5	5	5	5	5	5	5	5	0	1	0	5	5	5	0	5	5	5	5	5	7	5
	0	0	0	0	0	0	0	0	0	0	0	0	0	0	0	0	0	0	0	0	0	0	0	0	0	0	0	0	0	0	0	0	0	0	0	0	0	0	0	0	0	0	0	0	0	0	0	0	0
	5	5	5	5	5	5	5	5	5	5	5	0	0	5	0	5	5	5	5	5	5	5	5	5	5	5	5	5	5	5	5	5	5	5	5	0	5	0	5	5	7	0	5	5	5	5	5	5	5
	5	5	5	5	5	5	5	5	5	5	5	0	0	5	0	5	5	5	5	5	5	5	5	5	5	5	5	5	5	5	5	5	5	1	5	0	5	0	5	5	5	0	5	5	5	5	7	5	7
	0	0	0	0	0	0	0	0	0	0	0	0	0	0	0	0	0	0	0	0	0	0	0	0	0	0	0	0	0	0	0	0	0	0	0	0	0	0	0	0	0	0	0	0	0	0	0	0	0
	5	5	5	5	5	5	5	5	5	5	5	0	0	5	0	5	5	5	5	5	5	5	5	5	5	5	5	5	5	5	5	5	5	5	5	0	5	0	5	5	5	0	5	5	5	5	5	5	5
	5	5	5	5	5	5	5	5	5	5	5	0	0	5	0	5	5	5	5	5	5	5	5	7	5	5	5	5	5	5	5	5	5	5	5	0	5	0	5	5	5	0	5	5	5	5	5	5	7
	5	5	5	5	5	5	5	5	5	5	5	0	0	5	0	5	5	5	5	5	5	5	5	5	5	5	5	5	5	5	7	5	5	5	5	0	5	0	5	5	5	0	5	1	5	5	7	5	5
	5	5	5	5	5	5	5	5	5	5	5	0	0	5	0	5	5	5	5	5	5	5	5	5	5	5	5	5	5	5	5	5	5	5	5	0	5	0	5	5	5	0	5	5	5	5	5	5	5
	5	5	5	5	5	5	5	5	5	5	5	0	0	5	0	5	5	5	5	5	5	7	5	5	5	5	5	5	5	5	5	5	5	5	5	0	5	0	5	5	5	0	5	5	5	5	5	7	5
	5	5	5	5	5	5	5	5	5	5	5	0	0	5	0	5	5	5	5	5	1	5	5	5	5	5	7	5	5	5	5	5	5	5	5	0	5	0	5	5	7	0	5	5	5	7	7	5	5
	5	5	5	5	5	5	5	5	5	5	5	0	0	5	0	5	5	5	5	5	5	7	5	5	5	5	7	5	5	5	7	5	7	7	5	0	7	0	7	7	5	0	5	5	5	5	5	5	7
	5	5	5	5	5	5	5	5	5	5	5	0	0	5	0	5	5	5	5	5	5	5	5	5	5	5	5	5	5	5	7	5	5	7	5	0	5	0	5	5	5	0	5	5	5	7	5	7	7
	5	5	5	5	5	5	5	5	5	5	5	0	0	5	0	5	5	5	5	5	5	5	5	5	5	5	5	5	5	5	7	5	5	5	5	0	5	0	5	5	7	0	5	5	5	5	7	5	7
	5	5	5	5	5	5	5	5	5	5	5	0	0	5	0	5	5	5	5	5	5	7	5	7	7	5	7	7	7	5	7	5	5	7	7	0	5	0	7	7	7	0	5	7	5	7	7	7	7
	0	0	0	0	0	0	0	0	0	0	0	0	0	0	0	0	0	0	0	0	0	0	0	0	0	0	0	0	0	0	0	0	0	0	0	0	0	0	0	0	0	0	0	0	0	0	0	0	0
	5	5	5	5	5	5	5	5	5	5	5	0	0	5	0	5	5	5	5	5	5	7	7	5	7	5	5	5	5	5	7	7	5	7	7	0	5	0	5	5	5	0	5	5	5	7	7	7	7
	5	5	7	5	5	5	5	7	5	5	5	0	0	5	0	5	5	5	5	7	5	5	5	5	5	7	5	5	5	5	7	5	5	5	5	0	5	0	5	5	5	0	5	5	5	5	7	5	5
22	1	5	5	5	5	5	5	1	5	5	5	0	0	5	0	5	5	5	5	1	5	5	5	5	5	5	5	5	5	5	5	5	5	5	5	0	5	0	5	5	5	0	5	5	5	5	5	5	5
	5	5	5	5	5	1	5	5	5	5	5	0	0	5	0	5	5	5	5	5	5	5	5	5	5	5	5	5	5	5	5	5	5	5	5	0	5	0	5	5	5	0	5	5	5	5	5	5	5
	5	5	1	5	5	1	5	5	5	5	5	0	0	5	0	5	5	5	5	5	5	5	5	5	5	5	5	5	5	5	5	5	5	1	5	0	5	0	5	5	5	0	5	5	5	5	5	5	5
	1	5	5	5	5	5	5	5	5	5	1	0	0	1	0	5	5	5	5	5	5	5	5	5	5	5	5	5	5	5	5	5	5	5	5	0	5	0	5	5	5	0	5	5	5	5	5	5	5
	5	5	1	5	5	5	5	1	5	5	5	0	0	5	0	5	5	5	5	5	5	5	5	5	5	5	5	5	5	5	5	5	5	5	5	0	5	0	5	5	5	0	5	5	5	5	5	5	5
	5	5	5	5	5	1	5	5	1	5	5	0	0	5	0	5	5	1	5	5	5	5	5	5	5	5	5	5	5	5	5	5	5	5	5	0	5	0	5	5	5	0	5	5	5	5	5	5	5
	5	5	5	5	5	1	5	5	5	1	5	0	0	5	0	5	5	5	5	5	5	5	5	5	5	5	5	5	5	5	5	5	5	5	5	0	5	0	5	5	5	0	5	5	5	5	5	5	5
	1	5	5	5	5	5	5	5	5	5	5	0	0	1	0	5	5	5	5	5	5	5	5	5	5	5	5	5	5	5	5	5	5	5	5	0	5	0	5	5	5	0	5	5	5	5	5	5	1
	1	5	5	5	5	5	5	5	5	5	5	0	0	5	0	5	5	5	5	5	5	5	5	5	5	5	5	5	5	5	5	5	5	5	5	0	5	0	5	1	5	0	5	5	5	5	5	5	5
	5	5	5	5	5	1	5	5	5	5	5	0	0	5	0	5	5	5	5	5	5	5	5	5	5	5	5	5	5	5	5	5	5	5	5	0	5	0	5	5	5	0	5	5	5	5	5	5	5
	5	5	5	5	5	5	5	5	5	5	5	0	0	5	0	5	5	5	1	5	5	5	5	5	5	5	5	5	5	5	5	5	5	5	5	0	5	0	5	5	5	0	5	5	5	5	5	5	5
	1	5	5	5	5	5	5	1	5	5	5	0	0	5	0	5	1	5	5	5	5	5	5	5	5	5	5	5	5	5	5	5	5	5	5	0	5	0	5	5	5	0	5	5	5	5	5	5	5
	5	5	5	5	5	5	5	5	1	5	5	0	0	5	0	5	5	5	5	5	5	5	5	5	5	5	5	5	5	5	5	5	5	5	5	0	5	0	5	5	5	0	5	5	5	5	5	5	5
	5	5	5	5	5	1	5	1	5	5	5	0	0	5	0	5	5	5	5	5	5	5	5	5	5	5	5	5	5	5	5	5	5	5	5	0	5	0	5	5	5	0	5	5	5	5	5	5	5
	1	5	5	5	5	1	5	5	5	5	5	0	0	5	0	5	1	5	5	5	5	5	5	5	5	5	5	5	5	5	5	5	5	5	5	0	5	0	5	5	5	0	5	5	5	5	5	5	5
	5	5	5	5	5	5	5	5	5	5	5	0	0	5	0	5	5	5	5	5	5	5	5	5	5	5	5	5	5	5	5	5	5	1	5	0	5	0	5	5	5	0	5	5	5	5	5	5	1
	5	5	5	5	5	5	5	5	5	5	5	0	0	5	0	5	5	5	5	5	5	5	5	5	5	1	1	5	5	5	7	5	5	1	5	0	5	0	1	5	5	0	5	5	5	7	5	1	5
	0	0	0	0	0	0	0	0	0	0	0	0	0	0	0	0	0	0	0	0	0	0	0	0	0	0	0	0	0	0	0	0	0	0	0	0	0	0	0	0	0	0	0	0	0	0	0	0	0
	5	5	5	5	5	5	5	5	5	5	5	0	0	5	0	5	5	5	5	5	5	5	5	5	7	5	1	5	5	5	1	5	5	7	5	0	5	0	5	5	5	0	5	5	5	5	5	5	5
	5	5	5	5	5	5	5	5	5	5	5	0	0	5	0	5	5	7	5	5	5	7	7	5	5	5	1	5	5	5	1	5	1	7	5	0	5	0	5	5	5	0	5	5	5	5	5	5	7
	0	0	0	0	0	0	0	0	0	0	0	0	0	0	0	0	0	0	0	0	0	0	0	0	0	0	0	0	0	0	0	0	0	0	0	0	0	0	0	0	0	0	0	0	0	0	0	0	0
	5	5	5	5	5	5	5	5	5	5	5	0	0	5	0	5	5	5	5	5	5	5	5	5	5	5	5	5	5	5	1	5	5	5	5	0	5	0	5	5	5	0	5	1	5	5	5	5	5
	5	5	5	5	5	5	5	5	5	5	5	0	0	5	0	5	5	5	5	5	5	1	5	5	5	5	5	5	5	5	1	5	5	1	5	0	5	0	5	5	5	0	5	5	5	5	5	5	1
	5	5	5	5	5	5	5	5	5	5	5	0	0	5	0	5	5	5	5	5	5	5	5	5	5	5	5	5	5	5	5	5	5	5	5	0	5	0	5	5	5	0	5	5	5	5	5	5	5
	5	5	5	5	5	5	5	5	5	5	5	0	0	5	0	5	5	5	5	5	5	5	5	5	5	5	5	5	5	5	5	5	5	5	1	0	5	0	5	5	5	0	5	5	5	5	5	5	5
	5	5	5	5	5	5	5	5	5	5	5	0	0	5	0	5	5	5	5	5	5	5	5	5	5	5	5	5	5	5	5	5	5	5	5	0	5	0	5	5	5	0	5	5	5	5	5	5	5
	5	5	5	5	5	5	5	5	5	5	5	0	0	5	0	5	5	5	5	5	5	5	5	5	5	5	5	5	5	5	5	5	5	5	5	0	5	0	5	5	5	0	5	5	5	5	5	5	5
	5	5	5	5	5	5	5	5	5	5	5	0	0	5	0	5	5	5	5	5	5	5	5	5	5	5	5	5	5	5	5	5	5	5	5	0	5	0	5	5	5	0	5	5	5	5	5	5	5
	5	5	5	5	5	5	5	5	5	5	5	0	0	5	0	5	5	5	5	5	5	5	5	5	5	5	5	5	5	5	5	5	5	5	5	0	5	0	5	5	5	0	5	5	5	5	5	5	5
	5	5	5	5	5	5	5	5	5	5	5	0	0	5	0	5	5	5	5	5	5	5	5	5	5	5	5	5	5	5	5	5	5	5	5	0	1	0	5	5	5	0	5	5	5	5	5	7	5
	0	0	0	0	0	0	0	0	0	0	0	0	0	0	0	0	0	0	0	0	0	0	0	0	0	0	0	0	0	0	0	0	0	0	0	0	0	0	0	0	0	0	0	0	0	0	0	0	0
	5	5	5	5	5	5	5	5	5	5	5	0	0	5	0	5	5	5	5	5	5	5	5	5	5	5	5	5	5	5	5	5	5	5	5	0	5	0	5	5	7	0	5	5	5	5	5	5	5
	5	5	5	5	5	5	5	5	5	5	5	0	0	5	0	5	5	5	5	5	5	5	5	5	5	5	5	5	5	5	5	5	5	1	5	0	5	0	5	5	5	0	5	5	5	5	7	5	7
	0	0	0	0	0	0	0	0	0	0	0	0	0	0	0	0	0	0	0	0	0	0	0	0	0	0	0	0	0	0	0	0	0	0	0	0	0	0	0	0	0	0	0	0	0	0	0	0	0
	5	5	5	5	5	5	5	5	5	5	5	0	0	5	0	5	5	5	5	5	5	5	5	5	5	5	5	5	5	5	5	5	5	5	5	0	5	0	5	5	5	0	5	5	5	5	5	5	5
	5	5	5	5	5	5	5	5	5	5	5	0	0	5	0	5	5	5	5	5	5	5	5	7	5	5	5	5	5	5	5	5	5	5	5	0	5	0	5	5	5	0	5	5	5	5	5	5	7
	5	5	5	5	5	5	5	5	5	5	5	0	0	5	0	5	5	5	5	5	5	5	5	5	5	5	5	5	5	5	7	5	5	5	5	0	5	0	5	5	5	0	5	1	5	5	7	5	5
	5	5	5	5	5	5	5	5	5	5	5	0	0	5	0	5	5	5	5	5	5	5	5	5	5	5	5	5	5	5	5	5	5	5	5	0	5	0	5	5	5	0	5	5	5	5	5	5	5
	5	5	5	5	5	5	5	5	5	5	5	0	0	5	0	5	5	5	5	5	5	7	5	5	5	5	5	5	5	5	5	5	5	5	5	0	5	0	5	5	5	0	5	5	5	5	5	7	5
	5	5	5	5	5	5	5	5	5	5	5	0	0	5	0	5	5	5	5	5	1	5	5	5	5	5	7	5	5	5	5	5	5	5	5	0	5	0	5	5	7	0	5	5	5	7	7	5	5
	5	5	5	5	5	5	5	5	5	5	5	0	0	5	0	5	5	5	5	5	5	7	5	5	5	5	7	5	5	5	7	5	7	7	5	0	7	0	7	7	5	0	5	5	5	5	5	5	7
	5	5	5	5	5	5	5	5	5	5	5	0	0	5	0	5	5	5	5	5	5	5	5	5	5	5	5	5	5	5	7	5	5	7	5	0	5	0	5	5	5	0	5	5	5	7	5	7	7
	5	5	5	5	5	5	5	5	5	5	5	0	0	5	0	5	5	5	5	5	5	5	5	5	5	5	5	5	5	5	7	5	5	5	5	0	5	0	5	5	7	0	5	5	5	5	7	5	7
	5	5	5	5	5	5	5	5	5	5	5	0	0	5	0	5	5	5	5	5	5	7	7	7	7	5	7	7	7	5	7	5	5	7	7	0	5	0	7	7	7	0	5	7	5	7	7	7	7
	0	0	0	0	0	0	0	0	0	0	0	0	0	0	0	0	0	0	0	0	0	0	0	0	0	0	0	0	0	0	0	0	0	0	0	0	0	0	0	0	0	0	0	0	0	0	0	0	0
	5	5	5	5	5	5	5	5	5	5	5	0	0	5	0	5	5	5	5	5	5	7	7	5	7	5	5	5	5	5	7	7	5	7	7	0	5	0	5	5	5	0	5	5	5	7	7	7	7
	5	5	7	5	5	5	5	7	5	5	5	0	0	5	0	5	5	5	5	7	5	5	7	5	5	7	5	5	5	5	7	5	5	5	5	0	5	0	5	5	5	0	5	5	5	5	7	5	5
23	1	5	5	5	5	5	5	1	5	5	5	0	0	5	0	5	5	5	5	1	5	5	5	5	5	5	5	5	5	5	5	5	5	5	5	0	5	0	5	5	5	0	5	5	5	5	5	5	5
	5	5	5	5	5	1	5	5	5	5	5	0	0	5	0	5	5	5	5	5	5	5	5	5	5	5	5	5	5	5	5	5	5	5	5	0	5	0	5	5	5	0	5	5	5	5	5	5	5
	5	5	1	5	5	1	5	5	5	5	5	0	0	5	0	5	5	5	5	5	5	5	5	5	5	5	5	5	5	5	5	5	5	1	5	0	5	0	5	5	5	0	5	5	5	5	5	5	5
	1	5	5	5	5	5	5	5	5	5	1	0	0	1	0	5	5	5	5	5	5	5	5	5	5	5	5	5	5	5	5	5	5	5	5	0	5	0	5	5	5	0	5	5	5	5	5	5	5
	5	5	1	5	5	5	5	1	5	5	5	0	0	5	0	5	5	5	5	5	5	5	5	5	5	5	5	5	5	5	5	5	5	5	5	0	5	0	5	5	5	0	5	5	5	5	5	5	5
	5	5	5	5	5	1	5	5	1	5	5	0	0	5	0	5	5	1	5	5	5	5	5	5	5	5	5	5	5	5	5	5	5	5	5	0	5	0	5	5	5	0	5	5	5	5	5	5	5
	5	5	5	5	5	1	5	5	5	1	5	0	0	5	0	5	5	5	5	5	5	5	5	5	5	5	5	5	5	5	5	5	5	5	5	0	5	0	5	5	5	0	5	5	7	5	5	5	5
	1	5	5	5	5	5	5	5	5	5	5	0	0	1	0	5	5	5	5	5	5	5	5	5	5	5	5	5	5	5	5	5	5	5	5	0	5	0	5	5	5	0	5	5	5	5	5	5	1
	1	5	5	5	5	5	5	5	5	5	5	0	0	5	0	5	5	5	5	5	5	5	5	5	5	5	5	5	5	5	5	5	5	5	5	0	5	0	5	1	5	0	5	5	5	5	5	5	5
	5	5	5	5	5	1	5	5	5	5	5	0	0	5	0	5	5	5	5	5	5	5	5	5	5	5	5	5	5	5	5	5	5	5	5	0	5	0	5	5	5	0	5	5	5	5	5	5	5
	5	5	5	5	5	5	5	5	5	5	5	0	0	5	0	5	5	5	1	5	5	5	5	5	5	5	5	5	5	5	5	5	5	5	5	0	5	0	5	5	5	0	5	5	5	5	5	5	5
	1	5	5	5	5	5	5	1	5	5	5	0	0	5	0	5	1	5	5	5	5	5	5	5	5	5	5	5	5	5	5	5	5	5	5	0	5	0	5	5	5	0	5	5	5	5	5	5	5
	5	5	5	5	5	5	5	5	1	5	5	0	0	5	0	5	5	5	5	5	5	5	5	5	5	5	5	5	5	5	5	5	5	5	5	0	5	0	5	5	5	0	5	5	5	5	5	5	5
	5	5	5	5	5	1	5	1	5	5	5	0	0	5	0	5	5	5	5	5	5	5	5	5	5	5	5	5	5	5	5	5	5	5	5	0	5	0	5	5	5	0	5	5	5	5	5	5	5
	1	5	5	5	5	1	5	5	5	5	5	0	0	5	0	5	1	5	5	5	5	5	5	5	5	5	5	5	5	5	5	5	5	5	5	0	5	0	5	5	5	0	5	5	5	5	5	5	5
	5	5	5	5	5	5	5	5	5	5	5	0	0	5	0	5	5	5	5	5	5	5	5	5	5	5	5	5	5	5	5	5	5	1	5	0	5	0	5	5	5	0	5	5	5	5	5	5	1
	5	5	5	5	5	5	5	5	5	5	5	0	0	5	0	5	5	5	5	5	5	5	5	5	5	1	1	5	5	5	7	5	5	1	5	0	5	0	1	5	5	0	5	5	5	7	5	1	5
	0	0	0	0	0	0	0	0	0	0	0	0	0	0	0	0	0	0	0	0	0	0	0	0	0	0	0	0	0	0	0	0	0	0	0	0	0	0	0	0	0	0	0	0	0	0	0	0	0
	5	5	5	5	5	5	5	5	5	5	5	0	0	5	0	5	5	5	5	5	5	5	5	5	7	5	1	5	5	5	1	5	5	7	5	0	5	0	5	5	5	0	5	5	7	5	5	5	5
	5	5	5	5	5	5	5	5	5	5	5	0	0	5	0	5	5	7	5	5	5	7	7	5	5	5	1	5	5	5	1	5	1	7	5	0	5	0	5	5	5	0	5	5	5	5	5	5	7
	0	0	0	0	0	0	0	0	0	0	0	0	0	0	0	0	0	0	0	0	0	0	0	0	0	0	0	0	0	0	0	0	0	0	0	0	0	0	0	0	0	0	0	0	0	0	0	0	0
	5	5	5	5	5	5	5	5	5	5	5	0	0	5	0	5	5	5	5	5	5	5	5	5	5	5	5	5	5	5	1	5	5	5	5	0	5	0	5	5	5	0	5	1	5	5	5	5	5
	5	5	5	5	5	5	5	5	5	5	5	0	0	5	0	5	5	5	5	5	5	1	5	5	5	5	5	5	5	5	1	5	5	1	5	0	5	0	5	5	5	0	5	5	5	5	5	5	1
	5	5	5	5	5	5	5	5	5	5	5	0	0	5	0	5	5	5	5	5	5	5	5	5	5	5	5	5	5	5	5	5	5	5	5	0	5	0	5	5	5	0	5	5	5	5	5	5	5
	5	5	5	5	5	5	5	5	5	5	5	0	0	5	0	5	5	5	5	5	5	5	5	5	5	5	5	5	5	5	5	5	5	5	1	0	5	0	5	5	5	0	5	5	5	5	5	5	5
	5	5	5	5	5	5	5	5	5	5	5	0	0	5	0	5	5	5	5	5	5	5	5	5	5	5	5	5	5	5	5	5	5	5	5	0	5	0	5	5	5	0	5	5	5	5	5	5	5
	5	5	5	5	5	5	5	5	5	5	5	0	0	5	0	5	5	5	5	5	5	5	5	5	5	5	5	5	5	5	5	5	5	5	5	0	5	0	5	5	5	0	5	5	5	5	5	5	5
	5	5	5	5	5	5	5	5	5	5	5	0	0	5	0	5	5	5	5	5	5	5	5	5	5	5	5	5	5	5	5	5	5	5	5	0	5	0	5	5	5	0	5	5	5	5	5	5	5
	5	5	5	5	5	5	5	5	5	5	5	0	0	5	0	5	5	5	5	5	5	5	5	5	5	5	5	5	5	5	5	5	5	5	5	0	5	0	5	5	5	0	5	5	5	5	5	5	5
	5	5	5	5	5	5	5	5	5	5	5	0	0	5	0	5	5	5	5	5	5	5	5	5	5	5	5	5	5	5	5	5	5	5	5	0	1	0	5	5	5	0	5	5	5	5	5	7	5
	0	0	0	0	0	0	0	0	0	0	0	0	0	0	0	0	0	0	0	0	0	0	0	0	0	0	0	0	0	0	0	0	0	0	0	0	0	0	0	0	0	0	0	0	0	0	0	0	0
	5	5	5	5	5	5	5	5	5	5	5	0	0	5	0	5	5	5	5	5	5	5	5	5	5	5	5	5	5	5	5	5	5	5	5	0	5	0	5	5	7	0	5	5	5	5	5	5	5
	5	5	5	5	5	5	5	5	5	5	5	0	0	5	0	5	5	5	5	5	5	5	5	5	5	5	5	5	5	5	5	5	5	1	5	0	5	0	5	5	5	0	5	5	5	5	7	5	7
	0	0	0	0	0	0	0	0	0	0	0	0	0	0	0	0	0	0	0	0	0	0	0	0	0	0	0	0	0	0	0	0	0	0	0	0	0	0	0	0	0	0	0	0	0	0	0	0	0
	5	5	5	5	5	5	5	5	5	5	5	0	0	5	0	5	5	5	5	5	5	5	5	5	5	5	5	5	5	5	5	5	5	5	5	0	5	0	5	5	5	0	5	5	5	5	5	5	5
	5	5	5	5	5	5	5	5	5	5	5	0	0	5	0	5	5	5	5	5	5	5	5	7	5	5	5	5	5	5	5	5	5	5	5	0	5	0	5	5	5	0	5	5	5	5	5	5	7
	5	5	5	5	5	5	5	5	5	5	5	0	0	5	0	5	5	5	5	5	5	5	5	5	5	5	5	5	5	5	7	5	5	5	5	0	5	0	5	5	5	0	5	1	5	5	7	5	5
	5	5	5	5	5	5	5	5	5	5	5	0	0	5	0	5	5	5	5	5	5	5	5	5	5	5	5	5	5	5	5	5	5	5	5	0	5	0	5	5	5	0	5	5	5	5	5	5	5
	5	5	5	5	5	5	5	5	5	5	5	0	0	5	0	5	5	5	5	5	5	7	5	5	5	5	5	5	5	5	5	5	5	5	5	0	5	0	5	5	5	0	5	5	5	5	5	7	5
	5	5	5	5	5	5	5	5	5	5	5	0	0	5	0	5	5	5	5	5	1	5	5	5	5	5	7	5	5	5	5	5	5	5	5	0	5	0	5	5	7	0	5	5	5	7	7	5	5
	5	5	5	5	5	5	5	5	5	5	5	0	0	5	0	5	5	5	5	5	5	7	5	5	5	5	7	5	5	5	7	5	7	7	5	0	7	0	7	7	5	0	5	5	5	5	5	5	7
	5	5	5	5	5	5	5	5	5	5	5	0	0	5	0	5	5	5	5	5	5	5	5	5	5	5	5	5	5	5	7	5	5	7	5	0	5	0	5	5	5	0	5	5	5	7	5	7	7
	5	5	5	5	5	5	5	5	5	5	5	0	0	5	0	5	5	5	5	5	5	5	5	5	5	5	5	5	5	5	7	5	5	5	5	0	5	0	5	5	7	0	5	5	7	5	7	5	7
	5	5	5	5	5	5	5	5	5	5	5	0	0	5	0	5	5	5	5	5	5	7	7	7	7	5	7	7	7	5	7	5	5	7	7	0	5	0	7	7	7	0	5	7	5	7	7	7	7
	0	0	0	0	0	0	0	0	0	0	0	0	0	0	0	0	0	0	0	0	0	0	0	0	0	0	0	0	0	0	0	0	0	0	0	0	0	0	0	0	0	0	0	0	0	0	0	0	0
	5	5	5	5	5	5	5	5	5	5	5	0	0	5	0	5	5	5	5	5	5	7	7	5	7	5	5	5	5	5	7	7	5	7	7	0	5	0	5	5	5	0	5	5	5	7	7	7	7
	5	5	7	5	5	5	5	7	5	5	5	0	0	5	0	5	5	5	5	7	5	5	7	5	5	7	5	5	5	5	7	5	5	5	5	0	5	0	5	5	5	0	5	5	5	5	7	5	5
24	1	5	5	1	5	5	5	1	5	5	5	0	0	5	0	5	0	5	5	1	5	5	5	5	5	5	5	5	5	5	5	5	5	5	5	0	5	0	5	5	5	0	5	5	5	5	5	5	5
	5	5	5	5	5	1	5	5	5	5	5	0	0	5	0	5	0	5	5	5	5	5	5	5	5	5	5	5	5	5	5	5	5	5	5	0	5	0	5	5	5	0	5	5	5	5	5	5	5
	5	5	1	5	5	1	5	5	5	5	5	0	0	5	0	5	0	5	5	5	5	5	5	5	5	5	5	5	5	5	5	5	5	1	5	0	5	0	5	5	5	0	5	5	5	5	5	5	5
	1	5	5	5	5	5	5	5	5	5	1	0	0	1	0	5	0	5	5	5	5	5	5	5	5	5	5	5	5	5	5	5	5	5	5	0	5	0	5	5	5	0	5	5	5	5	5	5	5
	5	5	1	5	5	5	5	1	5	5	5	0	0	5	0	5	0	5	5	5	5	5	5	5	5	5	5	5	5	5	5	5	5	5	5	0	5	0	5	5	5	0	5	5	5	5	5	5	5
	5	5	5	5	5	1	5	5	1	5	5	0	0	5	0	5	0	1	5	5	5	5	5	5	5	5	5	5	5	5	5	5	5	5	5	0	5	0	5	5	5	0	5	5	5	5	5	5	5
	5	5	5	5	5	1	5	5	5	1	5	0	0	5	0	5	0	5	5	5	5	5	5	5	5	5	5	5	5	5	5	5	5	5	5	0	5	0	5	5	5	0	5	5	7	5	5	5	5
	1	5	5	5	5	5	5	5	5	5	5	0	0	1	0	5	0	5	5	5	5	5	5	5	5	5	5	5	5	5	5	5	5	5	5	0	5	0	5	5	5	0	5	5	5	5	5	5	1
	1	5	5	5	5	5	5	5	5	5	5	0	0	5	0	5	0	5	5	5	5	5	5	5	5	5	5	5	5	5	5	5	5	5	5	0	5	0	5	1	5	0	5	5	5	5	5	5	5
	5	5	5	1	5	1	5	5	5	5	5	0	0	5	0	5	0	5	5	5	5	5	5	5	5	5	5	5	5	5	5	5	5	5	5	0	5	0	5	5	5	0	5	5	5	5	5	5	5
	5	5	5	5	5	5	5	5	5	5	5	0	0	5	0	5	0	5	1	5	5	5	5	5	5	5	5	5	5	5	5	5	5	5	5	0	5	0	5	5	5	0	5	5	5	5	5	5	5
	1	5	5	1	5	5	5	1	5	5	5	0	0	5	0	5	0	5	5	5	5	5	5	5	5	5	5	5	5	5	5	5	5	5	5	0	5	0	5	5	5	0	5	5	5	5	5	5	5
	5	5	5	5	5	5	5	5	1	5	5	0	0	5	0	5	0	5	5	5	5	5	5	5	5	5	5	5	5	5	5	5	5	5	5	0	5	0	5	5	5	0	5	5	5	5	5	5	5
	5	5	5	1	5	1	5	1	5	5	5	0	0	5	0	5	0	5	5	5	5	5	5	5	5	5	5	5	5	5	5	5	5	5	5	0	5	0	5	5	5	0	5	5	5	5	5	5	5
	1	5	5	1	5	1	5	5	5	5	5	0	0	5	0	5	0	5	5	5	5	5	5	5	5	5	5	5	5	5	5	5	5	5	5	0	5	0	5	5	5	0	5	5	5	5	5	5	5
	5	5	5	5	5	5	5	5	5	5	5	0	0	5	0	5	0	5	5	5	5	5	5	5	5	5	5	5	5	5	5	5	5	1	5	0	5	0	5	5	5	0	5	5	5	5	5	5	1
	5	5	5	5	5	5	5	5	5	5	5	0	0	5	0	5	0	5	5	5	5	5	5	5	5	1	1	5	5	5	7	5	5	1	5	0	5	0	1	5	5	0	5	5	5	7	5	1	5
	0	0	0	0	0	0	0	0	0	0	0	0	0	0	0	0	0	0	0	0	0	0	0	0	0	0	0	0	0	0	0	0	0	0	0	0	0	0	0	0	0	0	0	0	0	0	0	0	0
	5	5	5	5	5	5	5	5	5	5	5	0	0	5	0	5	0	5	5	5	5	5	5	5	7	5	1	5	5	5	1	5	5	7	5	0	5	0	5	5	5	0	5	5	7	5	5	5	5
	5	5	5	5	5	5	5	5	5	5	5	0	0	5	0	5	0	7	5	5	5	7	7	5	5	5	1	5	5	5	1	5	1	7	5	0	5	0	5	5	5	0	5	5	5	5	5	5	7
	0	0	0	0	0	0	0	0	0	0	0	0	0	0	0	0	0	0	0	0	0	0	0	0	0	0	0	0	0	0	0	0	0	0	0	0	0	0	0	0	0	0	0	0	0	0	0	0	0
	5	5	5	5	5	5	5	5	5	5	5	0	0	5	0	5	0	5	5	5	5	5	5	5	5	5	5	5	5	5	1	5	5	5	5	0	5	0	5	5	5	0	5	1	5	5	5	5	5
	5	5	5	5	5	5	5	5	5	5	5	0	0	5	0	5	0	5	5	5	5	1	5	5	5	5	5	5	5	5	1	5	5	1	5	0	5	0	5	5	5	0	5	5	5	5	5	5	1
	5	5	5	5	5	5	5	5	5	5	5	0	0	5	0	5	0	5	5	5	5	5	5	5	5	5	5	5	5	5	5	5	5	5	5	0	5	0	5	5	5	0	5	5	5	5	5	5	5
	5	5	5	5	5	5	5	5	5	5	5	0	0	5	0	5	0	5	5	5	5	5	5	5	5	5	5	5	5	5	5	5	5	5	1	0	5	0	5	5	5	0	5	5	5	5	5	5	5
	5	5	5	5	5	5	5	5	5	5	5	0	0	5	0	5	0	5	5	5	5	5	5	5	5	5	5	5	5	5	5	5	5	5	5	0	5	0	5	5	5	0	5	5	5	5	5	5	5
	5	5	5	5	5	5	5	5	5	5	5	0	0	5	0	5	0	5	5	5	5	5	5	5	5	5	5	5	5	5	5	5	5	5	5	0	5	0	5	5	5	0	5	5	5	5	5	5	5
	5	5	5	5	5	5	5	5	5	5	5	0	0	5	0	5	0	5	5	5	5	5	5	5	5	5	5	5	5	5	5	5	5	5	5	0	5	0	5	5	5	0	5	5	5	5	5	5	5
	5	5	5	5	5	5	5	5	5	5	5	0	0	5	0	5	0	5	5	5	5	5	5	5	5	5	5	5	5	5	5	5	5	5	5	0	5	0	5	5	5	0	5	5	5	5	5	5	5
	5	5	5	5	5	5	5	5	5	5	5	0	0	5	0	5	0	5	5	5	5	5	5	5	5	5	5	5	5	5	5	5	5	5	5	0	1	0	5	5	5	0	5	5	5	5	5	7	5
	0	0	0	0	0	0	0	0	0	0	0	0	0	0	0	0	0	0	0	0	0	0	0	0	0	0	0	0	0	0	0	0	0	0	0	0	0	0	0	0	0	0	0	0	0	0	0	0	0
	5	5	5	5	5	5	5	5	5	5	5	0	0	5	0	5	0	5	5	5	5	5	5	5	5	5	5	5	5	5	5	5	5	5	5	0	5	0	5	5	7	0	5	5	5	5	5	5	5
	5	5	5	5	5	5	5	5	5	5	5	0	0	5	0	5	0	5	5	5	5	5	5	5	5	5	5	5	5	5	5	5	5	1	5	0	5	0	5	5	5	0	5	5	5	5	7	5	7
	0	0	0	0	0	0	0	0	0	0	0	0	0	0	0	0	0	0	0	0	0	0	0	0	0	0	0	0	0	0	0	0	0	0	0	0	0	0	0	0	0	0	0	0	0	0	0	0	0
	5	5	5	5	5	5	5	5	5	5	5	0	0	5	0	5	0	5	5	5	5	5	5	5	5	5	5	5	5	5	5	5	5	5	5	0	5	0	5	5	5	0	5	5	5	5	5	5	5
	5	5	5	5	5	5	5	5	5	5	5	0	0	5	0	5	0	5	5	5	5	5	5	7	5	5	5	5	5	5	5	5	5	5	5	0	5	0	5	5	5	0	5	5	5	5	5	5	7
	5	5	5	5	5	5	5	5	5	5	5	0	0	5	0	5	0	5	5	5	5	5	5	5	5	5	5	5	5	5	7	5	5	5	5	0	5	0	5	5	5	0	5	1	5	5	7	5	5
	5	5	5	5	5	5	5	5	5	5	5	0	0	5	0	5	0	5	5	5	5	5	5	5	5	5	5	5	5	5	5	5	5	5	5	0	5	0	5	5	5	0	5	5	5	5	5	5	5
	5	5	5	5	5	5	5	5	5	5	5	0	0	5	0	5	0	5	5	5	5	7	5	5	5	5	5	5	5	5	5	5	5	5	5	0	5	0	5	5	5	0	5	5	5	5	5	7	5
	5	5	5	5	5	5	5	5	5	5	5	0	0	5	0	5	0	5	5	5	1	5	5	5	5	5	7	5	5	5	5	5	5	5	5	0	5	0	5	5	7	0	5	5	5	7	7	5	5
	5	5	5	5	5	5	5	5	5	5	5	0	0	5	0	5	0	5	5	5	5	7	5	5	5	5	7	5	5	5	7	5	7	7	5	0	7	0	7	7	5	0	5	5	5	5	5	5	7
	5	5	5	5	5	5	5	5	5	5	5	0	0	5	0	5	0	5	5	5	5	5	5	5	5	5	5	5	5	5	7	5	5	7	5	0	5	0	5	5	5	0	5	5	5	7	5	7	7
	5	5	5	5	5	5	5	5	5	5	5	0	0	5	0	5	0	5	5	5	5	5	5	5	5	5	5	5	5	5	7	5	5	5	5	0	5	0	5	5	7	0	5	5	7	5	7	5	7
	5	5	5	5	5	5	5	5	5	5	5	0	0	5	0	5	0	5	5	5	5	7	7	7	7	5	7	7	7	5	7	5	5	7	7	0	5	0	7	7	7	0	5	7	5	7	7	7	7
	0	0	0	0	0	0	0	0	0	0	0	0	0	0	0	0	0	0	0	0	0	0	0	0	0	0	0	0	0	0	0	0	0	0	0	0	0	0	0	0	0	0	0	0	0	0	0	0	0
	5	5	5	5	5	5	5	5	5	5	5	0	0	5	0	5	0	5	5	5	5	7	7	5	7	5	5	5	5	5	7	7	5	7	7	0	5	0	5	5	5	0	5	5	5	7	7	7	7
	5	5	7	5	5	5	5	7	5	5	5	0	0	5	0	5	0	5	5	7	5	5	7	5	5	7	5	5	5	5	7	5	5	5	5	0	5	0	5	5	5	0	5	5	5	5	7	5	5
25	1	5	5	1	5	5	5	1	5	5	5	0	0	5	0	5	0	5	5	1	5	5	5	5	5	5	5	5	5	5	5	5	5	5	5	0	5	0	5	5	5	0	5	5	5	5	5	5	5
	5	5	5	5	5	1	5	5	5	5	5	0	0	5	0	5	0	5	5	5	5	5	5	5	5	5	5	5	5	5	5	5	5	5	5	0	5	0	5	5	5	0	5	5	5	5	5	5	5
	5	5	1	5	5	1	5	5	5	5	5	0	0	5	0	5	0	5	5	5	5	5	5	5	5	5	5	5	5	5	5	5	5	1	5	0	5	0	5	5	5	0	5	5	5	5	5	5	5
	1	5	5	5	5	5	5	5	5	5	1	0	0	1	0	5	0	5	5	5	5	5	5	5	5	5	5	5	5	5	5	5	5	5	5	0	5	0	5	5	5	0	5	5	5	5	5	5	5
	5	5	1	5	5	5	5	1	5	5	5	0	0	5	0	5	0	5	5	5	5	5	5	5	5	5	5	5	5	5	5	5	5	5	5	0	5	0	5	5	5	0	5	5	5	5	5	5	5
	5	5	5	5	5	1	5	5	1	5	5	0	0	5	0	5	0	1	5	5	5	5	5	5	5	5	5	5	5	5	5	5	5	5	5	0	5	0	5	5	5	0	5	5	5	5	5	5	5
	5	5	5	5	5	1	5	5	5	1	5	0	0	5	0	5	0	5	5	5	5	5	5	5	5	5	5	5	5	5	5	5	5	5	5	0	5	0	5	5	5	0	5	5	7	5	5	5	5
	1	5	5	5	5	5	5	5	5	5	5	0	0	1	0	5	0	5	5	5	5	5	5	5	5	5	5	5	5	5	5	5	5	5	5	0	5	0	5	5	5	0	5	5	5	5	5	5	1
	1	5	5	5	5	5	5	5	5	5	5	0	0	5	0	5	0	5	5	5	5	5	5	5	5	5	5	5	5	5	5	5	5	5	5	0	5	0	5	1	5	0	5	5	5	5	5	5	5
	5	5	5	1	5	1	5	5	5	5	5	0	0	5	0	5	0	5	5	5	5	5	5	5	5	5	5	5	5	5	5	5	5	5	5	0	5	0	5	5	5	0	5	5	5	5	5	5	5
	5	5	5	5	5	5	5	5	5	5	5	0	0	5	0	5	0	5	1	5	5	5	5	5	5	5	5	5	5	5	5	5	5	5	5	0	5	0	5	5	5	0	5	5	5	5	5	5	5
	1	5	5	1	5	5	5	1	5	5	5	0	0	5	0	5	0	5	5	5	5	5	5	5	5	5	5	5	5	5	5	5	5	5	5	0	5	0	5	5	5	0	5	5	5	5	5	5	5
	5	5	5	5	5	5	5	5	1	5	5	0	0	5	0	5	0	5	5	5	5	5	5	5	5	5	5	5	5	5	5	5	5	5	5	0	5	0	5	5	5	0	5	5	5	5	5	5	5
	5	5	5	1	5	1	5	1	5	5	5	0	0	5	0	5	0	5	5	5	5	5	5	5	5	5	5	5	5	5	5	5	5	5	5	0	5	0	5	5	5	0	5	5	5	5	5	5	5
	1	5	5	1	5	1	5	5	5	5	5	0	0	5	0	5	0	5	5	5	5	5	5	5	5	5	5	5	5	5	5	5	5	5	5	0	5	0	5	5	5	0	5	5	5	5	5	5	5
	5	5	5	5	5	5	5	5	5	5	5	0	0	5	0	5	0	5	5	5	5	5	5	5	5	5	5	5	5	5	5	5	5	1	5	0	5	0	5	5	5	0	5	5	5	5	5	5	1
	5	5	5	5	5	5	5	5	5	5	5	0	0	5	0	5	0	5	5	5	5	5	5	5	5	5	1	1	5	5	1	5	5	1	5	0	5	0	1	5	5	0	5	5	1	1	5	1	1
	0	0	0	0	0	0	0	0	0	0	0	0	0	0	0	0	0	0	0	0	0	0	0	0	0	0	0	0	0	0	0	0	0	0	0	0	0	0	0	0	0	0	0	0	0	0	0	0	0
	0	0	0	0	0	0	0	0	0	0	0	0	0	0	0	0	0	0	0	0	0	0	0	0	0	0	0	0	0	0	0	0	0	0	0	0	0	0	0	0	0	0	0	0	0	0	0	0	0
	5	5	5	5	5	5	5	5	5	5	5	0	0	5	0	5	0	7	5	5	5	7	7	5	5	5	1	5	5	5	1	5	1	7	5	0	5	0	5	5	5	0	5	5	5	5	5	5	7
	0	0	0	0	0	0	0	0	0	0	0	0	0	0	0	0	0	0	0	0	0	0	0	0	0	0	0	0	0	0	0	0	0	0	0	0	0	0	0	0	0	0	0	0	0	0	0	0	0
	5	5	5	5	5	5	5	5	5	5	5	0	0	5	0	5	0	5	5	5	5	5	5	5	5	5	5	5	5	5	1	5	5	5	5	0	5	0	5	5	5	0	5	1	5	5	5	5	5
	5	5	5	5	5	5	5	5	5	5	5	0	0	5	0	5	0	5	5	5	5	1	5	5	5	5	5	5	5	5	1	5	5	1	5	0	5	0	5	5	5	0	5	5	5	5	5	5	1
	5	5	5	5	5	5	5	5	5	5	5	0	0	5	0	5	0	5	5	5	5	5	5	5	5	5	5	5	5	5	5	5	5	5	5	0	5	0	5	5	5	0	5	5	5	5	5	5	5
	5	5	5	5	5	5	5	5	5	5	5	0	0	5	0	5	0	5	5	5	5	5	5	5	5	5	5	5	5	5	5	5	5	5	1	0	5	0	5	5	5	0	5	5	5	5	5	5	5
	5	5	5	5	5	5	5	5	5	5	5	0	0	5	0	5	0	5	5	5	5	5	5	5	5	5	5	5	5	5	5	5	5	5	5	0	5	0	5	5	5	0	5	5	5	5	5	5	5
	5	5	5	5	5	5	5	5	5	5	5	0	0	5	0	5	0	5	5	5	5	5	5	5	5	5	5	5	5	5	5	5	5	5	5	0	5	0	5	5	5	0	5	5	5	5	5	5	5
	5	5	5	5	5	5	5	5	5	5	5	0	0	5	0	5	0	5	5	5	5	5	5	5	5	5	5	5	5	5	5	5	5	5	5	0	5	0	5	5	5	0	5	5	5	5	5	5	5
	5	5	5	5	5	5	5	5	5	5	5	0	0	5	0	5	0	5	5	5	5	5	5	5	5	5	5	5	5	5	5	5	5	5	5	0	5	0	5	5	5	0	5	5	5	5	5	5	5
	5	5	5	5	5	5	5	5	5	5	5	0	0	5	0	5	0	5	5	5	5	5	5	5	5	5	5	5	5	5	5	5	5	5	5	0	1	0	5	5	5	0	5	5	5	5	5	7	5
	0	0	0	0	0	0	0	0	0	0	0	0	0	0	0	0	0	0	0	0	0	0	0	0	0	0	0	0	0	0	0	0	0	0	0	0	0	0	0	0	0	0	0	0	0	0	0	0	0
	5	5	5	5	5	5	5	5	5	5	5	0	0	5	0	5	0	5	5	5	5	5	5	5	5	5	5	5	5	5	5	5	5	5	5	0	5	0	5	5	7	0	5	5	5	5	5	5	5
	5	5	5	5	5	5	5	5	5	5	5	0	0	5	0	5	0	5	5	5	5	5	5	5	5	5	5	5	5	5	5	5	5	1	5	0	5	0	5	5	5	0	5	5	5	5	7	5	7
	0	0	0	0	0	0	0	0	0	0	0	0	0	0	0	0	0	0	0	0	0	0	0	0	0	0	0	0	0	0	0	0	0	0	0	0	0	0	0	0	0	0	0	0	0	0	0	0	0
	5	5	5	5	5	5	5	5	5	5	5	0	0	5	0	5	0	5	5	5	5	5	5	5	5	5	5	5	5	5	5	5	5	5	5	0	5	0	5	5	5	0	5	5	5	5	5	5	5
	5	5	5	5	5	5	5	5	5	5	5	0	0	5	0	5	0	5	5	5	5	5	5	7	5	5	5	5	5	5	5	5	5	5	5	0	5	0	5	5	5	0	5	5	5	5	5	5	7
	5	5	5	5	5	5	5	5	5	5	5	0	0	5	0	5	0	5	5	5	5	5	5	5	5	5	5	5	5	5	7	5	5	5	5	0	5	0	5	5	5	0	5	1	5	5	7	5	5
	5	5	5	5	5	5	5	5	5	5	5	0	0	5	0	5	0	5	5	5	5	5	5	5	5	5	5	5	5	5	5	5	5	5	5	0	5	0	5	5	5	0	5	5	5	5	5	5	5
	5	5	5	5	5	5	5	5	5	5	5	0	0	5	0	5	0	5	5	5	5	7	5	5	5	5	5	5	5	5	5	5	5	5	5	0	5	0	5	5	5	0	5	5	5	5	5	7	5
	5	5	5	5	5	5	5	5	5	5	5	0	0	5	0	5	0	5	5	5	1	5	5	5	5	5	7	5	5	5	5	5	5	5	5	0	5	0	5	5	7	0	5	5	5	7	7	5	5
	5	5	5	5	5	5	5	5	5	5	5	0	0	5	0	5	0	5	5	5	5	7	5	5	5	5	7	5	5	5	7	5	7	7	5	0	7	0	7	7	5	0	5	5	5	5	5	5	7
	5	5	5	5	5	5	5	5	5	5	5	0	0	5	0	5	0	5	5	5	5	5	5	5	5	5	5	5	5	5	7	5	5	7	5	0	5	0	5	5	5	0	5	5	5	7	5	7	7
	5	5	5	5	5	5	5	5	5	5	5	0	0	5	0	5	0	5	5	5	5	5	5	5	5	5	5	5	5	5	7	5	5	5	5	0	5	0	5	5	7	0	5	5	7	5	7	5	7
	5	5	5	5	5	5	5	5	5	5	5	0	0	5	0	5	0	5	5	5	5	7	7	7	7	5	7	7	7	5	7	5	5	7	7	0	5	0	7	7	7	0	5	7	5	7	7	7	7
	0	0	0	0	0	0	0	0	0	0	0	0	0	0	0	0	0	0	0	0	0	0	0	0	0	0	0	0	0	0	0	0	0	0	0	0	0	0	0	0	0	0	0	0	0	0	0	0	0
	5	5	5	5	5	5	5	5	5	5	5	0	0	5	0	5	0	5	5	5	5	7	7	5	7	5	5	5	5	5	7	7	5	7	7	0	5	0	5	5	5	0	5	5	5	7	7	7	7
	5	5	7	5	5	5	5	7	5	5	5	0	0	5	0	5	0	5	5	7	5	5	7	5	5	7	5	5	5	5	7	5	5	5	5	0	5	0	5	5	5	0	5	5	5	5	7	5	5
26	1	5	5	1	5	5	5	1	5	1	0	0	0	5	0	5	0	5	5	1	5	5	5	5	5	5	5	5	5	5	5	5	5	5	5	0	5	0	5	5	5	0	5	5	5	5	5	5	5
	5	5	5	5	5	1	5	5	5	5	0	0	0	5	0	5	0	5	5	5	5	5	5	5	5	5	5	5	5	5	5	5	5	5	5	0	5	0	5	5	5	0	5	5	5	5	5	5	5
	5	5	1	5	5	1	5	5	5	5	0	0	0	5	0	5	0	5	5	5	5	5	5	5	5	5	5	5	5	5	5	5	5	1	5	0	5	0	5	5	5	0	5	5	5	5	5	5	5
	1	5	5	5	5	5	5	5	5	1	0	0	0	1	0	5	0	5	5	5	5	5	5	5	5	5	5	5	5	5	5	5	5	5	5	0	5	0	5	5	5	0	5	5	5	5	5	5	5
	5	5	1	5	5	5	5	1	5	7	0	0	0	5	0	5	0	5	5	5	5	5	5	5	5	5	5	5	5	5	5	5	5	5	5	0	5	0	5	5	5	0	5	5	5	5	5	5	5
	5	5	5	5	5	1	5	5	1	5	0	0	0	5	0	5	0	1	5	5	5	5	5	5	5	5	5	5	5	5	5	5	5	5	5	0	5	0	5	5	5	0	5	5	5	5	5	5	5
	5	5	5	5	5	1	5	5	5	1	0	0	0	5	0	5	0	5	5	5	5	5	5	5	5	5	5	5	5	5	5	5	5	5	5	0	5	0	5	5	5	0	5	5	7	5	5	5	5
	1	5	5	5	5	5	5	5	5	5	0	0	0	1	0	5	0	5	5	5	5	5	5	5	5	5	5	5	5	5	5	5	5	5	5	0	5	0	5	5	5	0	5	5	5	5	5	5	1
	1	5	5	5	5	5	5	5	5	5	0	0	0	5	0	5	0	5	5	5	5	5	5	5	5	5	5	5	5	5	5	5	5	5	5	0	5	0	5	1	5	0	5	5	5	5	5	5	5
	5	5	5	1	5	1	5	5	5	1	0	0	0	5	0	5	0	5	5	5	5	5	5	5	5	5	5	5	5	5	5	5	5	5	5	0	5	0	5	5	5	0	5	5	5	5	5	5	5
	5	5	5	5	5	5	5	5	5	1	0	0	0	5	0	5	0	5	1	5	5	5	5	5	5	5	5	5	5	5	5	5	5	5	5	0	5	0	5	5	5	0	5	5	5	5	5	5	5
	1	5	5	1	5	5	5	1	5	5	0	0	0	5	0	5	0	5	5	5	5	5	5	5	5	5	5	5	5	5	5	5	5	5	5	0	5	0	5	5	5	0	5	5	5	5	5	5	5
	5	5	5	5	5	5	5	5	1	5	0	0	0	5	0	5	0	5	5	5	5	5	5	5	5	5	5	5	5	5	5	5	5	5	5	0	5	0	5	5	5	0	5	5	5	5	5	5	5
	5	5	5	1	5	1	5	1	5	5	0	0	0	5	0	5	0	5	5	5	5	5	5	5	5	5	5	5	5	5	5	5	5	5	5	0	5	0	5	5	5	0	5	5	5	5	5	5	5
	1	5	5	1	5	1	5	5	5	5	0	0	0	5	0	5	0	5	5	5	5	5	5	5	5	5	5	5	5	5	5	5	5	5	5	0	5	0	5	5	5	0	5	5	5	5	5	5	5
	5	5	5	5	5	5	5	5	5	5	0	0	0	5	0	5	0	5	5	5	5	5	5	5	5	5	5	5	5	5	5	5	5	1	5	0	5	0	5	5	5	0	5	5	5	5	5	5	1
	5	5	5	5	5	5	5	5	5	5	0	0	0	5	0	5	0	5	5	5	5	5	5	5	5	5	1	1	5	5	1	5	5	1	5	0	5	0	1	5	5	0	5	5	1	1	5	1	1
	0	0	0	0	0	0	0	0	0	0	0	0	0	0	0	0	0	0	0	0	0	0	0	0	0	0	0	0	0	0	0	0	0	0	0	0	0	0	0	0	0	0	0	0	0	0	0	0	0
	0	0	0	0	0	0	0	0	0	0	0	0	0	0	0	0	0	0	0	0	0	0	0	0	0	0	0	0	0	0	0	0	0	0	0	0	0	0	0	0	0	0	0	0	0	0	0	0	0
	5	5	5	5	5	5	5	5	5	5	0	0	0	5	0	5	0	7	5	5	5	7	7	5	5	5	1	5	5	5	1	5	1	7	5	0	5	0	5	5	5	0	5	5	5	5	5	5	7
	0	0	0	0	0	0	0	0	0	0	0	0	0	0	0	0	0	0	0	0	0	0	0	0	0	0	0	0	0	0	0	0	0	0	0	0	0	0	0	0	0	0	0	0	0	0	0	0	0
	5	5	5	5	5	5	5	5	5	5	0	0	0	5	0	5	0	5	5	5	5	5	5	5	5	5	5	5	5	5	1	5	5	5	5	0	5	0	5	5	5	0	5	1	5	5	5	5	5
	5	5	5	5	5	5	5	5	5	5	0	0	0	5	0	5	0	5	5	5	5	1	5	5	5	5	5	5	5	5	1	5	5	1	5	0	5	0	5	5	5	0	5	5	5	5	5	5	1
	5	5	5	5	5	5	5	5	5	5	0	0	0	5	0	5	0	5	5	5	5	5	5	5	5	5	5	5	5	5	5	5	5	5	5	0	5	0	5	5	5	0	5	5	5	5	5	5	5
	5	5	5	5	5	5	5	5	5	5	0	0	0	5	0	5	0	5	5	5	5	5	5	5	5	5	5	5	5	5	5	5	5	5	1	0	5	0	5	5	5	0	5	5	5	5	5	5	5
	5	5	5	5	5	5	5	5	5	5	0	0	0	5	0	5	0	5	5	5	5	5	5	5	5	5	5	5	5	5	5	5	5	5	5	0	5	0	5	5	5	0	5	5	5	5	5	5	5
	5	5	5	5	5	5	5	5	5	5	0	0	0	5	0	5	0	5	5	5	5	5	5	5	5	5	5	5	5	5	5	5	5	5	5	0	5	0	5	5	5	0	5	5	5	5	5	5	5
	5	5	5	5	5	5	5	5	5	5	0	0	0	5	0	5	0	5	5	5	5	5	5	5	5	5	5	5	5	5	5	5	5	5	5	0	5	0	5	5	5	0	5	5	5	5	5	5	5
	5	5	5	5	5	5	5	5	5	5	0	0	0	5	0	5	0	5	5	5	5	5	5	5	5	5	5	5	5	5	5	5	5	5	5	0	5	0	5	5	5	0	5	5	5	5	5	5	5
	5	5	5	5	5	5	5	5	5	5	0	0	0	5	0	5	0	5	5	5	5	5	5	5	5	5	5	5	5	5	5	5	5	5	5	0	1	0	5	5	5	0	5	5	5	5	5	7	5
	0	0	0	0	0	0	0	0	0	0	0	0	0	0	0	0	0	0	0	0	0	0	0	0	0	0	0	0	0	0	0	0	0	0	0	0	0	0	0	0	0	0	0	0	0	0	0	0	0
	5	5	5	5	5	5	5	5	5	5	0	0	0	5	0	5	0	5	5	5	5	5	5	5	5	5	5	5	5	5	5	5	5	5	5	0	5	0	5	5	7	0	5	5	5	5	5	5	5
	5	5	5	5	5	5	5	5	5	5	0	0	0	5	0	5	0	5	5	5	5	5	5	5	5	5	5	5	5	5	5	5	5	1	5	0	5	0	5	5	5	0	5	5	5	5	7	5	7
	0	0	0	0	0	0	0	0	0	0	0	0	0	0	0	0	0	0	0	0	0	0	0	0	0	0	0	0	0	0	0	0	0	0	0	0	0	0	0	0	0	0	0	0	0	0	0	0	0
	5	5	5	5	5	5	5	5	5	5	0	0	0	5	0	5	0	5	5	5	5	5	5	5	5	5	5	5	5	5	5	5	5	5	5	0	5	0	5	5	5	0	5	5	5	5	5	5	5
	5	5	5	5	5	5	5	5	5	5	0	0	0	5	0	5	0	5	5	5	5	5	5	7	5	5	5	5	5	5	5	5	5	5	5	0	5	0	5	5	5	0	5	5	5	5	5	5	7
	5	5	5	5	5	5	5	5	5	5	0	0	0	5	0	5	0	5	5	5	5	5	5	5	5	5	5	5	5	5	7	5	5	5	5	0	5	0	5	5	5	0	5	1	5	5	7	5	5
	5	5	5	5	5	5	5	5	5	5	0	0	0	5	0	5	0	5	5	5	5	5	5	5	5	5	5	5	5	5	5	5	5	5	5	0	5	0	5	5	5	0	5	5	5	5	5	5	5
	5	5	5	5	5	5	5	5	5	5	0	0	0	5	0	5	0	5	5	5	5	7	5	5	5	5	5	5	5	5	5	5	5	5	5	0	5	0	5	5	5	0	5	5	5	5	5	7	5
	5	5	5	5	5	5	5	5	5	5	0	0	0	5	0	5	0	5	5	5	1	5	5	5	5	5	7	5	5	5	5	5	5	5	5	0	5	0	5	5	7	0	5	5	5	7	7	5	5
	5	5	5	5	5	5	5	5	5	5	0	0	0	5	0	5	0	5	5	5	5	7	5	5	5	5	7	5	5	5	7	5	7	7	5	0	7	0	7	7	5	0	5	5	5	5	5	5	7
	5	5	5	5	5	5	5	5	5	5	0	0	0	5	0	5	0	5	5	5	5	5	5	5	5	5	5	5	5	5	7	5	5	7	5	0	5	0	5	5	5	0	5	5	5	7	5	7	7
	5	5	5	5	5	5	5	5	5	5	0	0	0	5	0	5	0	5	5	5	5	5	5	5	5	5	5	5	5	5	7	5	5	5	5	0	5	0	5	5	7	0	5	5	7	5	7	5	7
	5	5	5	5	5	5	5	5	5	5	0	0	0	5	0	5	0	5	5	5	5	7	7	7	7	5	7	7	7	5	7	5	5	7	7	0	5	0	7	7	7	0	5	7	5	7	7	7	7
	0	0	0	0	0	0	0	0	0	0	0	0	0	0	0	0	0	0	0	0	0	0	0	0	0	0	0	0	0	0	0	0	0	0	0	0	0	0	0	0	0	0	0	0	0	0	0	0	0
	5	5	5	5	5	5	5	5	5	5	0	0	0	5	0	5	0	5	5	5	5	7	7	5	7	5	5	5	5	5	7	7	5	7	7	0	5	0	5	5	5	0	5	5	5	7	7	7	7
	5	5	7	5	5	5	5	7	5	5	0	0	0	5	0	5	0	5	5	7	5	5	7	5	5	7	5	5	5	5	7	5	5	5	5	0	5	0	5	5	5	0	5	5	5	5	7	5	5
27	1	5	5	1	5	5	5	1	5	1	0	0	0	5	0	5	0	5	5	1	5	5	5	5	5	5	5	5	5	5	5	5	5	5	5	0	5	0	5	5	5	0	5	5	5	5	5	5	5
	5	5	5	5	5	1	5	5	5	5	0	0	0	5	0	5	0	5	5	5	5	5	5	5	5	5	5	5	5	5	5	5	5	5	5	0	5	0	5	5	5	0	5	5	5	5	5	5	5
	5	5	1	5	5	1	5	5	5	5	0	0	0	5	0	5	0	5	5	5	5	5	5	5	5	5	5	5	5	5	5	5	5	1	5	0	5	0	5	5	5	0	5	5	5	5	5	5	5
	1	5	5	5	5	5	5	5	5	1	0	0	0	1	0	5	0	5	5	5	5	5	5	5	5	5	5	5	5	5	5	5	5	5	5	0	5	0	5	5	5	0	5	5	5	5	5	5	5
	5	5	1	5	5	5	5	1	5	7	0	0	0	5	0	5	0	5	5	5	5	5	5	5	5	5	5	5	5	5	5	5	5	5	5	0	5	0	5	5	5	0	5	5	5	5	5	5	5
	5	5	5	5	5	1	5	5	1	5	0	0	0	5	0	5	0	1	5	5	5	5	5	5	5	5	5	5	5	5	5	5	5	5	5	0	5	0	5	5	5	0	5	5	5	5	5	5	5
	5	5	5	5	5	1	5	5	5	1	0	0	0	5	0	5	0	5	5	5	5	5	5	5	5	5	5	5	5	5	5	5	5	5	5	0	5	0	5	5	5	0	5	5	7	5	5	5	5
	1	5	5	5	5	5	5	5	5	5	0	0	0	1	0	5	0	5	5	5	5	5	5	5	5	5	5	5	5	5	5	5	5	5	5	0	5	0	5	5	5	0	5	5	5	5	5	5	1
	1	5	5	5	5	5	5	5	5	5	0	0	0	5	0	5	0	5	5	5	5	5	5	5	5	5	5	5	5	5	5	5	5	5	5	0	5	0	5	1	5	0	5	5	5	5	5	5	5
	5	5	5	1	5	1	5	5	5	1	0	0	0	5	0	5	0	5	5	5	5	5	5	5	5	5	5	5	5	5	5	5	5	5	5	0	5	0	5	5	5	0	5	5	5	5	5	5	5
	5	5	5	5	5	5	5	5	5	1	0	0	0	5	0	5	0	5	1	5	5	5	5	5	5	5	5	5	5	5	5	5	5	5	5	0	5	0	5	5	5	0	5	5	5	5	5	5	5
	1	5	5	1	5	5	5	1	5	5	0	0	0	5	0	5	0	5	5	5	5	5	5	5	5	5	5	5	5	5	5	5	5	5	5	0	5	0	5	5	5	0	5	5	5	5	5	5	5
	5	5	5	5	5	5	5	5	1	5	0	0	0	5	0	5	0	5	5	5	5	5	5	5	5	5	5	5	5	5	5	5	5	5	5	0	5	0	5	5	5	0	5	5	5	5	5	5	5
	5	5	5	1	5	1	5	1	5	5	0	0	0	5	0	5	0	5	5	5	5	5	5	5	5	5	5	5	5	5	5	5	5	5	5	0	5	0	5	5	5	0	5	5	5	5	5	5	5
	1	5	5	1	5	1	5	5	5	5	0	0	0	5	0	5	0	5	5	5	5	5	5	5	5	5	5	5	5	5	5	5	5	5	5	0	5	0	5	5	1	0	5	5	5	5	5	5	5
	5	5	5	5	5	5	5	5	5	5	0	0	0	5	0	5	0	5	5	5	5	5	5	5	5	5	5	5	5	5	5	5	5	1	5	0	5	0	5	5	5	0	5	5	5	5	5	5	1
	5	5	5	5	5	5	5	5	5	5	0	0	0	5	0	5	0	5	5	5	5	5	5	5	5	5	1	1	5	5	1	5	5	1	5	0	5	0	1	5	7	0	5	5	1	1	5	1	1
	0	0	0	0	0	0	0	0	0	0	0	0	0	0	0	0	0	0	0	0	0	0	0	0	0	0	0	0	0	0	0	0	0	0	0	0	0	0	0	0	0	0	0	0	0	0	0	0	0
	0	0	0	0	0	0	0	0	0	0	0	0	0	0	0	0	0	0	0	0	0	0	0	0	0	0	0	0	0	0	0	0	0	0	0	0	0	0	0	0	0	0	0	0	0	0	0	0	0
	5	5	5	5	5	5	5	5	5	5	0	0	0	5	0	5	0	7	5	5	5	7	7	5	5	5	1	5	5	5	1	5	1	7	5	0	5	0	5	5	5	0	5	5	5	5	5	5	7
	0	0	0	0	0	0	0	0	0	0	0	0	0	0	0	0	0	0	0	0	0	0	0	0	0	0	0	0	0	0	0	0	0	0	0	0	0	0	0	0	0	0	0	0	0	0	0	0	0
	5	5	5	5	5	5	5	5	5	5	0	0	0	5	0	5	0	5	5	5	5	5	5	5	5	5	5	5	5	5	1	5	5	5	5	0	5	0	5	5	5	0	5	1	5	5	5	5	5
	5	5	5	5	5	5	5	5	5	5	0	0	0	5	0	5	0	5	5	5	5	1	5	5	5	5	5	5	5	5	1	5	5	1	5	0	5	0	5	5	1	0	5	5	5	5	5	5	1
	5	5	5	5	5	5	5	5	5	5	0	0	0	5	0	5	0	5	5	5	5	5	5	5	5	5	5	5	5	5	5	5	5	5	5	0	5	0	5	5	5	0	5	5	5	5	5	5	5
	5	5	5	5	5	5	5	5	5	5	0	0	0	5	0	5	0	5	5	5	5	5	5	5	5	5	5	5	5	5	5	5	5	5	1	0	5	0	5	5	5	0	5	5	5	5	5	5	5
	5	5	5	5	5	5	5	5	5	5	0	0	0	5	0	5	0	5	5	5	5	5	5	5	5	5	5	5	5	5	5	5	5	5	5	0	5	0	5	5	5	0	5	5	5	5	5	5	5
	5	5	5	5	5	5	5	5	5	5	0	0	0	5	0	5	0	5	5	5	5	5	5	5	5	5	5	5	5	5	5	5	5	5	5	0	5	0	5	5	5	0	5	5	5	5	5	5	5
	5	5	5	5	5	5	5	5	5	5	0	0	0	5	0	5	0	5	5	5	5	5	5	5	5	5	5	5	5	5	5	5	5	5	5	0	5	0	5	5	5	0	5	5	5	5	5	5	5
	5	5	5	5	5	5	5	5	5	5	0	0	0	5	0	5	0	5	5	5	5	5	5	5	5	5	5	5	5	5	5	5	5	5	5	0	5	0	5	5	5	0	5	5	5	5	5	5	5
	5	5	5	5	5	5	5	5	5	5	0	0	0	5	0	5	0	5	5	5	5	5	5	5	5	5	5	5	5	5	5	5	5	5	5	0	1	0	5	5	5	0	5	5	5	5	5	7	5
	0	0	0	0	0	0	0	0	0	0	0	0	0	0	0	0	0	0	0	0	0	0	0	0	0	0	0	0	0	0	0	0	0	0	0	0	0	0	0	0	0	0	0	0	0	0	0	0	0
	5	5	5	5	5	5	5	5	5	5	0	0	0	5	0	5	0	5	5	5	5	5	5	5	5	5	5	5	5	5	5	5	5	5	5	0	5	0	5	5	7	0	5	5	5	5	5	5	5
	5	5	5	5	5	5	5	5	5	5	0	0	0	5	0	5	0	5	5	5	5	5	5	5	5	5	5	5	5	5	5	5	5	1	5	0	5	0	5	5	5	0	5	5	5	5	7	5	7
	0	0	0	0	0	0	0	0	0	0	0	0	0	0	0	0	0	0	0	0	0	0	0	0	0	0	0	0	0	0	0	0	0	0	0	0	0	0	0	0	0	0	0	0	0	0	0	0	0
	5	5	5	5	5	5	5	5	5	5	0	0	0	5	0	5	0	5	5	5	5	5	5	5	5	5	5	5	5	5	5	5	5	5	5	0	5	0	5	5	5	0	5	5	5	5	5	5	5
	5	5	5	5	5	5	5	5	5	5	0	0	0	5	0	5	0	5	5	5	5	5	5	7	5	5	5	5	5	5	5	5	5	5	5	0	5	0	5	5	5	0	5	5	5	5	5	5	7
	5	5	5	5	5	5	5	5	5	5	0	0	0	5	0	5	0	5	5	5	5	5	5	5	5	5	5	5	5	5	7	5	5	5	5	0	5	0	5	5	5	0	5	1	5	5	7	5	5
	5	5	5	5	5	5	5	5	5	5	0	0	0	5	0	5	0	5	5	5	5	5	5	5	5	5	5	5	5	5	5	5	5	5	5	0	5	0	5	5	5	0	5	5	5	5	5	5	5
	5	5	5	5	5	5	5	5	5	5	0	0	0	5	0	5	0	5	5	5	5	7	5	5	5	5	5	5	5	5	5	5	5	5	5	0	5	0	5	5	5	0	5	5	5	5	5	7	5
	5	5	5	5	5	5	5	5	5	5	0	0	0	5	0	5	0	5	5	5	1	5	5	5	5	5	7	5	5	5	5	5	5	5	5	0	5	0	5	5	7	0	5	5	5	7	7	5	5
	5	5	5	5	5	5	5	5	5	5	0	0	0	5	0	5	0	5	5	5	5	7	5	5	5	5	7	5	5	5	7	5	7	7	5	0	7	0	7	7	5	0	5	5	5	5	5	5	7
	5	5	5	5	5	5	5	5	5	5	0	0	0	5	0	5	0	5	5	5	5	5	5	5	5	5	5	5	5	5	7	5	5	7	5	0	5	0	5	5	5	0	5	5	5	7	5	7	7
	5	5	5	5	5	5	5	5	5	5	0	0	0	5	0	5	0	5	5	5	5	5	5	5	5	5	5	5	5	5	7	5	5	5	5	0	5	0	5	5	7	0	5	5	7	5	7	5	7
	5	5	5	5	5	5	5	5	5	5	0	0	0	5	0	5	0	5	5	5	5	7	7	7	7	5	7	7	7	5	7	5	5	7	7	0	5	0	7	7	7	0	5	7	5	7	7	7	7
	0	0	0	0	0	0	0	0	0	0	0	0	0	0	0	0	0	0	0	0	0	0	0	0	0	0	0	0	0	0	0	0	0	0	0	0	0	0	0	0	0	0	0	0	0	0	0	0	0
	5	5	5	5	5	5	5	5	5	5	0	0	0	5	0	5	0	5	5	5	5	7	7	5	7	5	5	5	5	5	7	7	5	7	7	0	5	0	5	5	5	0	5	5	5	7	7	7	7
	5	5	7	5	5	5	5	7	5	5	0	0	0	5	0	5	0	5	5	7	5	5	7	5	5	7	5	5	5	5	7	5	5	5	5	0	5	0	5	5	5	0	5	5	5	5	7	5	5
28	1	5	5	1	5	5	5	1	5	1	0	0	0	5	0	5	0	5	5	1	5	5	5	5	5	5	5	5	5	5	5	5	5	5	5	0	5	0	5	5	5	0	5	5	5	5	5	5	5
	5	5	5	5	5	1	5	5	5	5	0	0	0	5	0	5	0	5	5	5	5	5	5	5	5	5	5	5	5	5	5	5	5	5	5	0	5	0	5	5	5	0	5	5	5	5	5	5	5
	5	5	1	5	5	1	5	5	5	5	0	0	0	5	0	5	0	5	5	5	5	5	5	5	5	5	5	5	5	5	5	5	5	1	5	0	5	0	5	5	5	0	5	5	5	5	5	5	5
	1	5	5	5	5	5	5	5	5	1	0	0	0	1	0	5	0	5	5	5	5	5	5	5	5	5	5	5	5	5	5	5	5	5	5	0	5	0	5	5	5	0	5	5	5	5	5	5	5
	5	5	1	5	5	5	5	1	5	7	0	0	0	5	0	5	0	5	5	5	5	5	5	5	5	5	5	5	5	5	5	5	5	5	5	0	5	0	5	5	5	0	5	5	5	5	5	5	5
	5	5	5	5	5	1	5	5	1	5	0	0	0	5	0	5	0	1	5	5	5	5	5	5	5	5	5	5	5	5	5	5	5	5	5	0	5	0	5	5	5	0	5	5	5	5	5	5	5
	5	5	5	5	5	1	5	5	5	1	0	0	0	5	0	5	0	5	5	5	5	5	5	5	5	5	5	5	5	5	5	5	5	5	5	0	5	0	5	5	5	0	5	5	7	5	5	5	5
	1	5	5	5	5	5	5	5	5	5	0	0	0	1	0	5	0	5	5	5	5	5	5	5	5	5	5	5	5	5	5	5	5	5	5	0	5	0	5	5	5	0	5	5	5	5	5	5	1
	1	5	5	5	5	5	5	5	5	5	0	0	0	5	0	5	0	5	5	5	5	5	5	5	5	5	5	5	5	5	5	5	5	5	5	0	5	0	5	1	5	0	5	5	5	5	5	5	5
	5	5	5	1	5	1	5	5	5	1	0	0	0	5	0	5	0	5	5	5	5	5	5	5	5	5	5	5	5	5	5	5	5	5	5	0	5	0	5	5	5	0	5	5	5	5	5	5	5
	5	5	5	5	5	5	5	5	5	1	0	0	0	5	0	5	0	5	1	5	5	5	5	5	5	5	5	5	5	5	5	5	5	5	5	0	5	0	5	5	5	0	5	5	5	5	5	5	5
	1	5	5	1	5	5	5	1	5	5	0	0	0	5	0	5	0	5	5	5	5	5	5	5	5	5	5	5	5	5	5	5	5	5	5	0	5	0	5	5	5	0	5	5	5	5	5	5	5
	5	5	5	5	5	5	5	5	1	5	0	0	0	5	0	5	0	5	5	5	5	5	5	5	5	5	5	5	5	5	5	5	5	5	5	0	5	0	5	5	5	0	5	5	5	5	5	5	5
	5	5	5	1	5	1	5	1	5	5	0	0	0	5	0	5	0	5	5	5	5	5	5	5	5	5	5	5	5	5	5	5	5	5	5	0	5	0	5	5	5	0	5	5	5	5	5	5	5
	1	5	5	1	5	1	5	5	5	5	0	0	0	5	0	5	0	5	5	5	5	5	5	5	5	5	5	5	5	5	5	5	5	5	5	0	5	0	5	5	1	0	5	5	5	5	5	5	5
	5	5	5	5	5	5	5	5	5	5	0	0	0	5	0	5	0	5	5	5	5	5	5	5	5	5	5	5	5	5	5	5	5	1	5	0	5	0	5	5	5	0	5	5	5	5	5	5	1
	5	5	5	5	5	5	5	5	5	5	0	0	0	5	0	5	0	5	5	5	5	5	5	5	5	5	1	1	5	5	1	5	5	1	5	0	5	0	1	5	7	0	5	5	1	1	5	1	1
	0	0	0	0	0	0	0	0	0	0	0	0	0	0	0	0	0	0	0	0	0	0	0	0	0	0	0	0	0	0	0	0	0	0	0	0	0	0	0	0	0	0	0	0	0	0	0	0	0
	0	0	0	0	0	0	0	0	0	0	0	0	0	0	0	0	0	0	0	0	0	0	0	0	0	0	0	0	0	0	0	0	0	0	0	0	0	0	0	0	0	0	0	0	0	0	0	0	0
	5	5	5	5	5	5	5	5	5	5	0	0	0	5	0	5	0	7	5	5	5	7	7	5	5	5	1	5	5	5	1	5	1	7	5	0	5	0	5	5	5	0	5	5	5	5	5	5	7
	0	0	0	0	0	0	0	0	0	0	0	0	0	0	0	0	0	0	0	0	0	0	0	0	0	0	0	0	0	0	0	0	0	0	0	0	0	0	0	0	0	0	0	0	0	0	0	0	0
	5	5	5	5	5	5	5	5	5	5	0	0	0	5	0	5	0	5	5	5	5	5	5	5	5	5	5	5	5	5	1	5	5	5	5	0	5	0	5	5	5	0	5	1	5	5	5	5	5
	5	5	5	5	5	5	5	5	5	5	0	0	0	5	0	5	0	5	5	5	5	1	5	5	5	5	5	5	5	5	1	5	5	1	5	0	5	0	5	5	1	0	5	5	5	5	5	5	1
	5	5	5	5	5	5	5	5	5	5	0	0	0	5	0	5	0	5	5	5	5	5	5	5	5	5	5	5	5	5	5	5	5	5	5	0	5	0	5	5	5	0	5	5	5	5	5	5	5
	5	5	5	5	5	5	5	5	5	5	0	0	0	5	0	5	0	5	5	5	5	5	5	5	5	5	5	5	5	5	5	5	5	5	1	0	5	0	5	5	5	0	5	5	5	5	5	5	5
	5	5	5	5	5	5	5	5	5	5	0	0	0	5	0	5	0	5	5	5	5	5	5	5	5	5	5	5	5	5	5	5	5	5	5	0	5	0	5	5	5	0	5	5	5	5	5	5	5
	5	5	5	5	5	5	5	5	5	5	0	0	0	5	0	5	0	5	5	5	5	5	5	5	5	5	5	5	5	5	5	5	5	5	5	0	5	0	5	5	5	0	5	5	5	5	5	5	5
	5	5	5	5	5	5	5	5	5	5	0	0	0	5	0	5	0	5	5	5	5	5	5	5	5	5	5	5	5	5	5	5	5	5	5	0	5	0	5	5	5	0	5	5	5	5	5	5	5
	5	5	5	5	5	5	5	5	5	5	0	0	0	5	0	5	0	5	5	5	5	5	5	5	5	5	5	5	5	5	5	5	5	5	5	0	5	0	5	5	5	0	5	5	5	5	5	5	5
	5	5	5	5	5	5	5	5	5	5	0	0	0	5	0	5	0	5	5	5	5	5	5	5	5	5	5	5	5	5	5	5	5	5	5	0	1	0	5	5	5	0	5	5	5	5	5	7	5
	0	0	0	0	0	0	0	0	0	0	0	0	0	0	0	0	0	0	0	0	0	0	0	0	0	0	0	0	0	0	0	0	0	0	0	0	0	0	0	0	0	0	0	0	0	0	0	0	0
	5	5	5	5	5	5	5	5	5	5	0	0	0	5	0	5	0	5	5	5	5	5	5	5	5	5	5	5	5	5	5	5	5	5	5	0	5	0	5	5	7	0	5	5	5	5	5	5	5
	5	5	5	5	5	5	5	5	5	5	0	0	0	5	0	5	0	5	5	5	5	5	5	5	5	5	5	5	5	5	5	5	5	1	5	0	5	0	5	5	5	0	5	5	5	5	7	5	7
	0	0	0	0	0	0	0	0	0	0	0	0	0	0	0	0	0	0	0	0	0	0	0	0	0	0	0	0	0	0	0	0	0	0	0	0	0	0	0	0	0	0	0	0	0	0	0	0	0
	5	5	5	5	5	5	5	5	5	5	0	0	0	5	0	5	0	5	5	5	5	5	5	5	5	5	5	5	5	5	5	5	5	5	5	0	5	0	5	5	5	0	5	5	5	5	5	5	5
	5	5	5	5	5	5	5	5	5	5	0	0	0	5	0	5	0	5	5	5	5	5	5	7	5	5	5	5	5	5	5	5	5	5	5	0	5	0	5	5	5	0	5	5	5	5	5	5	7
	5	5	5	5	5	5	5	5	5	5	0	0	0	5	0	5	0	5	5	5	5	5	5	5	5	5	5	5	5	5	7	5	5	5	5	0	5	0	5	5	5	0	5	1	5	5	7	5	5
	5	5	5	5	5	5	5	5	5	5	0	0	0	5	0	5	0	5	5	5	5	5	5	5	5	5	5	5	5	5	5	5	5	5	5	0	5	0	5	5	5	0	5	5	5	5	5	5	5
	5	5	5	5	5	5	5	5	5	5	0	0	0	5	0	5	0	5	5	5	5	7	5	5	5	5	5	5	5	5	5	5	5	5	5	0	5	0	5	5	5	0	5	5	5	5	5	7	5
	5	5	5	5	5	5	5	5	5	5	0	0	0	5	0	5	0	5	5	5	1	5	5	5	5	5	7	5	5	5	5	5	5	5	5	0	5	0	5	5	7	0	5	5	5	7	7	5	5
	5	5	5	5	5	5	5	5	5	5	0	0	0	5	0	5	0	5	5	5	7	7	7	7	7	5	7	7	5	5	7	7	7	7	7	0	7	0	7	7	7	0	5	7	7	1	5	7	7
	0	0	0	0	0	0	0	0	0	0	0	0	0	0	0	0	0	0	0	0	0	0	0	0	0	0	0	0	0	0	0	0	0	0	0	0	0	0	0	0	0	0	0	0	0	0	0	0	0
	5	5	5	5	5	5	5	5	5	5	0	0	0	5	0	5	0	5	5	5	5	5	5	5	5	5	5	5	5	5	7	5	5	5	5	0	5	0	5	5	7	0	5	5	7	5	7	5	7
	5	5	5	5	5	5	5	5	5	5	0	0	0	5	0	5	0	5	5	5	5	7	7	7	7	5	7	7	7	5	7	5	5	7	7	0	5	0	7	7	7	0	5	7	5	7	7	7	7
	0	0	0	0	0	0	0	0	0	0	0	0	0	0	0	0	0	0	0	0	0	0	0	0	0	0	0	0	0	0	0	0	0	0	0	0	0	0	0	0	0	0	0	0	0	0	0	0	0
	5	5	5	5	5	5	5	5	5	5	0	0	0	5	0	5	0	5	5	5	5	7	7	5	7	5	5	5	5	5	7	7	5	7	7	0	5	0	5	5	5	0	5	5	5	7	7	7	7
	5	5	7	5	5	5	5	7	5	5	0	0	0	5	0	5	0	5	5	7	5	5	7	5	5	7	5	5	5	5	7	5	5	5	5	0	5	0	5	5	5	0	5	5	5	5	7	5	5
29	1	5	5	1	5	5	5	1	5	1	0	0	0	5	0	5	0	5	5	1	5	5	5	5	5	5	5	5	5	5	5	5	5	5	5	0	5	0	5	5	5	0	5	5	5	5	5	5	5
	5	5	1	5	1	1	1	5	5	1	0	0	0	5	0	5	0	5	1	5	5	5	5	5	5	5	5	5	5	5	5	5	5	2	5	0	5	0	5	5	5	0	5	5	5	5	5	5	5
	0	0	0	0	0	0	0	0	0	0	0	0	0	0	0	0	0	0	0	0	0	0	0	0	0	0	0	0	0	0	0	0	0	0	0	0	0	0	0	0	0	0	0	0	0	0	0	0	0
	1	5	5	5	5	5	5	5	5	1	0	0	0	1	0	5	0	5	5	5	5	5	5	5	5	5	5	5	5	5	5	5	5	5	5	0	5	0	5	5	5	0	5	5	5	5	5	5	5
	5	5	1	5	5	5	5	1	5	7	0	0	0	5	0	5	0	5	5	5	5	5	5	5	5	5	5	5	5	5	5	5	5	5	5	0	5	0	5	5	5	0	5	5	5	5	5	5	5
	5	5	5	5	5	1	5	5	1	5	0	0	0	5	0	5	0	1	5	5	5	5	5	5	5	5	5	5	5	5	5	5	5	5	5	0	5	0	5	5	5	0	5	5	5	5	5	5	5
	5	5	5	5	5	1	5	5	5	1	0	0	0	5	0	5	0	5	5	5	5	5	5	5	5	5	5	5	5	5	5	5	5	5	5	0	5	0	5	5	5	0	5	5	7	5	5	5	5
	1	5	5	5	5	5	5	5	5	5	0	0	0	1	0	5	0	5	5	5	5	5	5	5	5	5	5	5	5	5	5	5	5	5	5	0	5	0	5	5	5	0	5	5	5	5	5	5	1
	1	5	5	5	5	5	5	5	5	5	0	0	0	5	0	5	0	5	5	5	5	5	5	5	5	5	5	5	5	5	5	5	5	5	5	0	5	0	5	1	5	0	5	5	5	5	5	5	5
	5	5	5	1	5	1	5	5	5	1	0	0	0	5	0	5	0	5	5	5	5	5	5	5	5	5	5	5	5	5	5	5	5	5	5	0	5	0	5	5	5	0	5	5	5	5	5	5	5
	5	5	5	5	5	5	5	5	5	1	0	0	0	5	0	5	0	5	1	5	5	5	5	5	5	5	5	5	5	5	5	5	5	5	5	0	5	0	5	5	5	0	5	5	5	5	5	5	5
	1	5	5	1	5	5	5	1	5	5	0	0	0	5	0	5	0	5	5	5	5	5	5	5	5	5	5	5	5	5	5	5	5	5	5	0	5	0	5	5	5	0	5	5	5	5	5	5	5
	5	5	5	5	5	5	5	5	1	5	0	0	0	5	0	5	0	5	5	5	5	5	5	5	5	5	5	5	5	5	5	5	5	5	5	0	5	0	5	5	5	0	5	5	5	5	5	5	5
	5	5	5	1	5	1	5	1	5	5	0	0	0	5	0	5	0	5	5	5	5	5	5	5	5	5	5	5	5	5	5	5	5	5	5	0	5	0	5	5	5	0	5	5	5	5	5	5	5
	1	5	5	1	5	1	5	5	5	5	0	0	0	5	0	5	0	5	5	5	5	5	5	5	5	5	5	5	5	5	5	5	5	5	5	0	5	0	5	5	1	0	5	5	5	5	5	5	5
	5	5	5	5	5	5	5	5	5	5	0	0	0	5	0	5	0	5	5	5	5	5	5	5	5	5	5	5	5	5	5	5	5	1	5	0	5	0	5	5	5	0	5	5	5	5	5	5	1
	5	5	5	5	5	5	5	5	5	5	0	0	0	5	0	5	0	5	5	5	5	5	5	5	5	5	1	1	5	5	1	5	5	1	5	0	5	0	1	5	7	0	5	5	1	1	5	1	1
	0	0	0	0	0	0	0	0	0	0	0	0	0	0	0	0	0	0	0	0	0	0	0	0	0	0	0	0	0	0	0	0	0	0	0	0	0	0	0	0	0	0	0	0	0	0	0	0	0
	0	0	0	0	0	0	0	0	0	0	0	0	0	0	0	0	0	0	0	0	0	0	0	0	0	0	0	0	0	0	0	0	0	0	0	0	0	0	0	0	0	0	0	0	0	0	0	0	0
	5	5	5	5	5	5	5	5	5	5	0	0	0	5	0	5	0	7	5	5	5	7	7	5	5	5	1	5	5	5	1	5	1	7	5	0	5	0	5	5	5	0	5	5	5	5	5	5	7
	0	0	0	0	0	0	0	0	0	0	0	0	0	0	0	0	0	0	0	0	0	0	0	0	0	0	0	0	0	0	0	0	0	0	0	0	0	0	0	0	0	0	0	0	0	0	0	0	0
	5	5	5	5	5	5	5	5	5	5	0	0	0	5	0	5	0	5	5	5	5	5	5	5	5	5	5	5	5	5	1	5	5	5	5	0	5	0	5	5	5	0	5	1	5	5	5	5	5
	5	5	5	5	5	5	5	5	5	5	0	0	0	5	0	5	0	5	5	5	5	1	5	5	5	5	5	5	5	5	1	5	5	1	5	0	5	0	5	5	1	0	5	5	5	5	5	5	1
	5	5	5	5	5	5	5	5	5	5	0	0	0	5	0	5	0	5	5	5	5	5	5	5	5	5	5	5	5	5	5	5	5	5	5	0	5	0	5	5	5	0	5	5	5	5	5	5	5
	5	5	5	5	5	5	5	5	5	5	0	0	0	5	0	5	0	5	5	5	5	5	5	5	5	5	5	5	5	5	5	5	5	5	1	0	5	0	5	5	5	0	5	5	5	5	5	5	5
	5	5	5	5	5	5	5	5	5	5	0	0	0	5	0	5	0	5	5	5	5	5	5	5	5	5	5	5	5	5	5	5	5	5	5	0	5	0	5	5	5	0	5	5	5	5	5	5	5
	5	5	5	5	5	5	5	5	5	5	0	0	0	5	0	5	0	5	5	5	5	5	5	5	5	5	5	5	5	5	5	5	5	5	5	0	5	0	5	5	5	0	5	5	5	5	5	5	5
	5	5	5	5	5	5	5	5	5	5	0	0	0	5	0	5	0	5	5	5	5	5	5	5	5	5	5	5	5	5	5	5	5	5	5	0	5	0	5	5	5	0	5	5	5	5	5	5	5
	5	5	5	5	5	5	5	5	5	5	0	0	0	5	0	5	0	5	5	5	5	5	5	5	5	5	5	5	5	5	5	5	5	5	5	0	5	0	5	5	5	0	5	5	5	5	5	5	5
	5	5	5	5	5	5	5	5	5	5	0	0	0	5	0	5	0	5	5	5	5	5	5	5	5	5	5	5	5	5	5	5	5	5	5	0	1	0	5	5	5	0	5	5	5	5	5	7	5
	0	0	0	0	0	0	0	0	0	0	0	0	0	0	0	0	0	0	0	0	0	0	0	0	0	0	0	0	0	0	0	0	0	0	0	0	0	0	0	0	0	0	0	0	0	0	0	0	0
	5	5	5	5	5	5	5	5	5	5	0	0	0	5	0	5	0	5	5	5	5	5	5	5	5	5	5	5	5	5	5	5	5	5	5	0	5	0	5	5	7	0	5	5	5	5	5	5	5
	5	5	5	5	5	5	5	5	5	5	0	0	0	5	0	5	0	5	5	5	5	5	5	5	5	5	5	5	5	5	5	5	5	1	5	0	5	0	5	5	5	0	5	5	5	5	7	5	7
	0	0	0	0	0	0	0	0	0	0	0	0	0	0	0	0	0	0	0	0	0	0	0	0	0	0	0	0	0	0	0	0	0	0	0	0	0	0	0	0	0	0	0	0	0	0	0	0	0
	5	5	5	5	5	5	5	5	5	5	0	0	0	5	0	5	0	5	5	5	5	5	5	5	5	5	5	5	5	5	5	5	5	5	5	0	5	0	5	5	5	0	5	5	5	5	5	5	5
	5	5	5	5	5	5	5	5	5	5	0	0	0	5	0	5	0	5	5	5	5	5	5	7	5	5	5	5	5	5	5	5	5	5	5	0	5	0	5	5	5	0	5	5	5	5	5	5	7
	5	5	5	5	5	5	5	5	5	5	0	0	0	5	0	5	0	5	5	5	5	5	5	5	5	5	5	5	5	5	7	5	5	5	5	0	5	0	5	5	5	0	5	1	5	5	7	5	5
	5	5	5	5	5	5	5	5	5	5	0	0	0	5	0	5	0	5	5	5	5	5	5	5	5	5	5	5	5	5	5	5	5	5	5	0	5	0	5	5	5	0	5	5	5	5	5	5	5
	5	5	5	5	5	5	5	5	5	5	0	0	0	5	0	5	0	5	5	5	5	7	5	5	5	5	5	5	5	5	5	5	5	5	5	0	5	0	5	5	5	0	5	5	5	5	5	7	5
	5	5	5	5	5	5	5	5	5	5	0	0	0	5	0	5	0	5	5	5	1	5	5	5	5	5	7	5	5	5	5	5	5	5	5	0	5	0	5	5	7	0	5	5	5	7	7	5	5
	5	5	5	5	5	5	5	5	5	5	0	0	0	5	0	5	0	5	5	5	7	7	7	7	7	5	7	7	5	5	7	7	7	7	7	0	7	0	7	7	7	0	5	7	7	1	5	7	7
	0	0	0	0	0	0	0	0	0	0	0	0	0	0	0	0	0	0	0	0	0	0	0	0	0	0	0	0	0	0	0	0	0	0	0	0	0	0	0	0	0	0	0	0	0	0	0	0	0
	5	5	5	5	5	5	5	5	5	5	0	0	0	5	0	5	0	5	5	5	5	5	5	5	5	5	5	5	5	5	7	5	5	5	5	0	5	0	5	5	7	0	5	5	7	5	7	5	7
	5	5	5	5	5	5	5	5	5	5	0	0	0	5	0	5	0	5	5	5	5	7	7	7	7	5	7	7	7	5	7	5	5	7	7	0	5	0	7	7	7	0	5	7	5	7	7	7	7
	0	0	0	0	0	0	0	0	0	0	0	0	0	0	0	0	0	0	0	0	0	0	0	0	0	0	0	0	0	0	0	0	0	0	0	0	0	0	0	0	0	0	0	0	0	0	0	0	0
	5	5	5	5	5	5	5	5	5	5	0	0	0	5	0	5	0	5	5	5	5	7	7	5	7	5	5	5	5	5	7	7	5	7	7	0	5	0	5	5	5	0	5	5	5	7	7	7	7
	5	5	7	5	5	5	5	7	5	5	0	0	0	5	0	5	0	5	5	7	5	5	7	5	5	7	5	5	5	5	7	5	5	5	5	0	5	0	5	5	5	0	5	5	5	5	7	5	5
30	1	5	5	1	5	5	5	1	5	1	0	0	0	5	0	5	0	5	5	1	5	5	5	5	5	5	5	5	5	5	5	5	5	5	5	0	5	0	5	5	5	0	5	0	5	5	5	5	5
	5	5	1	5	1	1	1	5	5	1	0	0	0	5	0	5	0	5	1	5	5	5	5	5	5	5	5	5	5	5	5	5	5	2	5	0	5	0	5	5	5	0	5	0	5	5	5	5	5
	0	0	0	0	0	0	0	0	0	0	0	0	0	0	0	0	0	0	0	0	0	0	0	0	0	0	0	0	0	0	0	0	0	0	0	0	0	0	0	0	0	0	0	0	0	0	0	0	0
	1	5	5	5	5	5	5	5	5	1	0	0	0	1	0	5	0	5	5	5	5	5	5	5	5	5	5	5	5	5	5	5	5	5	5	0	5	0	5	5	5	0	5	0	5	5	5	5	5
	5	5	1	5	5	5	5	1	5	7	0	0	0	5	0	5	0	5	5	5	5	5	5	5	5	5	5	5	5	5	5	5	5	5	5	0	5	0	5	5	5	0	5	0	5	5	5	5	5
	5	5	5	5	5	1	5	5	1	5	0	0	0	5	0	5	0	1	5	5	5	5	5	5	5	5	5	5	5	5	5	5	5	5	5	0	5	0	5	5	5	0	5	0	5	5	5	5	5
	5	5	5	5	5	1	5	5	5	1	0	0	0	5	0	5	0	5	5	5	5	5	5	5	5	5	5	5	5	5	5	5	5	5	5	0	5	0	5	5	5	0	5	0	7	5	5	5	5
	1	5	5	5	5	5	5	5	5	5	0	0	0	1	0	5	0	5	5	5	5	5	5	5	5	5	5	5	5	5	5	5	5	5	5	0	5	0	5	5	5	0	5	0	5	5	5	5	1
	1	5	5	5	5	5	5	5	5	5	0	0	0	5	0	5	0	5	5	5	5	5	5	5	5	5	5	5	5	5	5	5	5	5	5	0	5	0	5	1	5	0	5	0	5	5	5	5	5
	5	5	5	1	5	1	5	5	5	1	0	0	0	5	0	5	0	5	5	5	5	5	5	5	5	5	5	5	5	5	5	5	5	5	5	0	5	0	5	5	5	0	5	0	5	5	5	5	5
	5	5	5	5	5	5	5	5	5	1	0	0	0	5	0	5	0	5	1	5	5	5	5	5	5	5	5	5	5	5	5	5	5	5	5	0	5	0	5	5	5	0	5	0	5	5	5	5	5
	1	5	5	1	5	5	5	1	5	5	0	0	0	5	0	5	0	5	5	5	5	5	5	5	5	5	5	5	5	5	5	5	5	5	5	0	5	0	5	5	5	0	5	0	5	5	5	5	5
	5	5	5	5	5	5	5	5	1	5	0	0	0	5	0	5	0	5	5	5	5	5	5	5	5	5	5	5	5	5	5	5	5	5	5	0	5	0	5	5	5	0	5	0	5	5	5	5	5
	5	5	5	1	5	1	5	1	5	5	0	0	0	5	0	5	0	5	5	5	5	5	5	5	5	5	5	5	5	5	5	5	5	5	5	0	5	0	5	5	5	0	5	0	5	5	5	5	5
	1	5	5	1	5	1	5	5	5	5	0	0	0	5	0	5	0	5	5	5	5	5	5	5	5	5	5	5	5	5	5	5	5	5	5	0	5	0	5	5	1	0	5	0	5	5	5	5	5
	5	5	5	5	5	5	5	5	5	5	0	0	0	5	0	5	0	5	5	5	5	5	5	5	5	5	5	5	5	5	5	5	5	1	5	0	5	0	5	5	5	0	5	0	5	5	5	5	1
	5	5	5	5	5	5	5	5	5	5	0	0	0	5	0	5	0	5	5	5	5	5	5	5	5	5	1	1	5	5	1	5	5	1	5	0	5	0	1	5	7	0	5	0	1	1	5	1	1
	0	0	0	0	0	0	0	0	0	0	0	0	0	0	0	0	0	0	0	0	0	0	0	0	0	0	0	0	0	0	0	0	0	0	0	0	0	0	0	0	0	0	0	0	0	0	0	0	0
	0	0	0	0	0	0	0	0	0	0	0	0	0	0	0	0	0	0	0	0	0	0	0	0	0	0	0	0	0	0	0	0	0	0	0	0	0	0	0	0	0	0	0	0	0	0	0	0	0
	5	5	5	5	5	5	5	5	5	5	0	0	0	5	0	5	0	7	5	5	5	7	7	5	5	5	1	5	5	5	1	5	1	7	5	0	5	0	5	5	5	0	5	0	5	5	5	5	7
	0	0	0	0	0	0	0	0	0	0	0	0	0	0	0	0	0	0	0	0	0	0	0	0	0	0	0	0	0	0	0	0	0	0	0	0	0	0	0	0	0	0	0	0	0	0	0	0	0
	5	5	5	5	5	5	5	5	5	5	0	0	0	5	0	5	0	5	5	5	5	5	5	5	5	5	5	5	5	5	1	5	5	5	5	0	5	0	5	1	5	0	5	0	5	5	5	5	5
	5	5	5	5	5	5	5	5	5	5	0	0	0	5	0	5	0	5	5	5	5	1	5	5	5	5	5	5	5	5	1	5	5	1	5	0	5	0	5	5	1	0	5	0	5	5	5	5	1
	5	5	5	5	5	5	5	5	5	5	0	0	0	5	0	5	0	5	5	5	5	5	5	5	5	5	5	5	5	5	5	5	5	5	5	0	5	0	5	5	5	0	5	0	5	5	5	5	5
	5	5	5	5	5	5	5	5	5	5	0	0	0	5	0	5	0	5	5	5	5	5	5	5	5	5	5	5	5	5	5	5	5	5	1	0	5	0	5	5	5	0	5	0	5	5	5	5	5
	5	5	5	5	5	5	5	5	5	5	0	0	0	5	0	5	0	5	5	5	5	5	5	5	5	5	5	5	5	5	5	5	5	5	5	0	5	0	5	5	5	0	5	0	5	5	5	5	5
	5	5	5	5	5	5	5	5	5	5	0	0	0	5	0	5	0	5	5	5	5	5	5	5	5	5	5	5	5	5	5	5	5	5	5	0	5	0	5	5	5	0	5	0	5	5	5	5	5
	5	5	5	5	5	5	5	5	5	5	0	0	0	5	0	5	0	5	5	5	5	5	5	5	5	5	5	5	5	5	5	5	5	5	5	0	5	0	5	5	5	0	5	0	5	5	5	5	5
	5	5	5	5	5	5	5	5	5	5	0	0	0	5	0	5	0	5	5	5	5	5	5	5	5	5	5	5	5	5	5	5	5	5	5	0	5	0	5	5	5	0	5	0	5	5	5	5	5
	5	5	5	5	5	5	5	5	5	5	0	0	0	5	0	5	0	5	5	5	5	5	5	5	5	5	5	5	5	5	5	5	5	5	5	0	1	0	5	5	5	0	5	0	5	5	5	7	5
	0	0	0	0	0	0	0	0	0	0	0	0	0	0	0	0	0	0	0	0	0	0	0	0	0	0	0	0	0	0	0	0	0	0	0	0	0	0	0	0	0	0	0	0	0	0	0	0	0
	5	5	5	5	5	5	5	5	5	5	0	0	0	5	0	5	0	5	5	5	5	5	5	5	5	5	5	5	5	5	5	5	5	5	5	0	5	0	5	5	7	0	5	0	5	5	5	5	5
	5	5	5	5	5	5	5	5	5	5	0	0	0	5	0	5	0	5	5	5	5	5	5	5	5	5	5	5	5	5	5	5	5	1	5	0	5	0	5	5	5	0	5	0	5	5	7	5	7
	0	0	0	0	0	0	0	0	0	0	0	0	0	0	0	0	0	0	0	0	0	0	0	0	0	0	0	0	0	0	0	0	0	0	0	0	0	0	0	0	0	0	0	0	0	0	0	0	0
	5	5	5	5	5	5	5	5	5	5	0	0	0	5	0	5	0	5	5	5	5	5	5	5	5	5	5	5	5	5	5	5	5	5	5	0	5	0	5	5	5	0	5	0	5	5	5	5	5
	5	5	5	5	5	5	5	5	5	5	0	0	0	5	0	5	0	5	5	5	5	5	5	7	5	5	5	5	5	5	5	5	5	5	5	0	5	0	5	7	5	0	5	0	5	5	5	5	7
	5	5	5	5	5	5	5	5	5	5	0	0	0	5	0	5	0	5	5	5	5	5	5	5	5	5	5	5	5	5	7	5	5	5	5	0	5	0	5	5	5	0	5	0	5	5	7	5	5
	5	5	5	5	5	5	5	5	5	5	0	0	0	5	0	5	0	5	5	5	5	5	5	5	5	5	5	5	5	5	5	5	5	5	5	0	5	0	5	5	5	0	5	0	5	5	5	5	5
	5	5	5	5	5	5	5	5	5	5	0	0	0	5	0	5	0	5	5	5	5	7	5	5	5	5	5	5	5	5	5	5	5	5	5	0	5	0	5	5	5	0	5	0	5	5	5	7	5
	5	5	5	5	5	5	5	5	5	5	0	0	0	5	0	5	0	5	5	5	1	5	5	5	5	5	7	5	5	5	5	5	5	5	5	0	5	0	5	5	7	0	5	0	5	7	7	5	5
	5	5	5	5	5	5	5	5	5	5	0	0	0	5	0	5	0	5	5	5	7	7	7	7	7	5	7	7	5	5	7	7	7	7	7	0	7	0	7	7	7	0	5	0	7	1	5	7	7
	0	0	0	0	0	0	0	0	0	0	0	0	0	0	0	0	0	0	0	0	0	0	0	0	0	0	0	0	0	0	0	0	0	0	0	0	0	0	0	0	0	0	0	0	0	0	0	0	0
	5	5	5	5	5	5	5	5	5	5	0	0	0	5	0	5	0	5	5	5	5	5	5	5	5	5	5	5	5	5	7	5	5	5	5	0	5	0	5	7	7	0	5	0	7	5	7	5	7
	5	5	5	5	5	5	5	5	5	5	0	0	0	5	0	5	0	5	5	5	5	7	7	7	7	5	7	7	7	5	7	5	5	7	7	0	5	0	7	7	7	0	5	0	5	7	7	7	7
	0	0	0	0	0	0	0	0	0	0	0	0	0	0	0	0	0	0	0	0	0	0	0	0	0	0	0	0	0	0	0	0	0	0	0	0	0	0	0	0	0	0	0	0	0	0	0	0	0
	5	5	5	5	5	5	5	5	5	5	0	0	0	5	0	5	0	5	5	5	5	7	7	5	7	5	5	5	5	5	7	7	5	7	7	0	5	0	5	5	5	0	5	0	5	7	7	7	7
	5	5	7	5	5	5	5	7	5	5	0	0	0	5	0	5	0	5	5	7	5	5	7	5	5	7	5	5	5	5	7	5	5	5	5	0	5	0	5	7	5	0	5	0	5	5	7	5	5
31	1	5	5	1	5	5	5	1	5	1	0	0	0	5	0	5	0	5	5	1	5	5	5	5	5	0	5	5	5	5	5	5	5	5	5	0	5	0	5	5	5	0	5	0	5	5	5	5	5
	5	5	1	5	1	1	1	5	5	1	0	0	0	5	0	5	0	5	1	5	5	5	5	5	5	0	5	5	5	5	5	5	5	2	5	0	5	0	5	5	5	0	5	0	5	5	5	5	5
	0	0	0	0	0	0	0	0	0	0	0	0	0	0	0	0	0	0	0	0	0	0	0	0	0	0	0	0	0	0	0	0	0	0	0	0	0	0	0	0	0	0	0	0	0	0	0	0	0
	1	5	5	5	5	5	5	5	5	1	0	0	0	1	0	5	0	5	5	5	5	5	5	5	5	0	5	5	5	5	5	5	5	5	5	0	5	0	5	5	5	0	5	0	5	5	5	5	5
	5	5	1	5	5	5	5	1	5	7	0	0	0	5	0	5	0	5	5	5	5	5	5	5	5	0	5	5	5	5	5	5	5	5	5	0	5	0	5	5	5	0	5	0	5	5	5	5	5
	5	5	5	5	5	1	5	5	1	5	0	0	0	5	0	5	0	1	5	5	5	5	5	5	5	0	5	5	5	5	5	5	5	5	5	0	5	0	5	5	5	0	5	0	5	5	5	5	5
	5	5	5	5	5	1	5	5	5	1	0	0	0	5	0	5	0	5	5	5	5	5	5	5	5	0	5	5	5	5	5	5	5	5	5	0	5	0	5	5	5	0	5	0	7	5	5	5	5
	1	5	5	5	5	5	5	5	5	5	0	0	0	1	0	5	0	5	5	5	5	5	5	5	5	0	5	5	5	5	5	5	5	5	5	0	5	0	5	5	5	0	5	0	5	5	5	5	1
	1	5	5	5	5	5	5	5	5	5	0	0	0	5	0	5	0	5	5	5	5	5	5	5	5	0	5	5	5	5	5	5	5	5	5	0	5	0	5	1	5	0	5	0	5	5	5	5	5
	5	5	5	1	5	1	5	5	5	1	0	0	0	5	0	5	0	5	5	5	5	5	5	5	5	0	5	5	5	5	5	5	5	5	5	0	5	0	5	5	5	0	5	0	5	5	5	5	5
	5	5	5	5	5	5	5	5	5	1	0	0	0	5	0	5	0	5	1	5	5	5	5	5	5	0	5	5	5	5	5	5	5	5	5	0	5	0	5	5	5	0	5	0	5	5	5	5	5
	1	5	5	1	5	5	5	1	5	5	0	0	0	5	0	5	0	5	5	5	5	5	5	7	5	0	5	5	5	5	5	5	5	5	5	0	5	0	5	5	5	0	5	0	5	5	5	5	5
	5	5	5	5	5	5	5	5	1	5	0	0	0	5	0	5	0	5	5	5	5	5	5	5	5	0	5	5	5	5	5	5	5	5	5	0	5	0	5	5	5	0	5	0	5	5	5	5	5
	5	5	5	1	5	1	5	1	5	5	0	0	0	5	0	5	0	5	5	5	5	5	5	5	5	0	5	5	5	5	5	5	5	5	5	0	5	0	5	5	5	0	5	0	5	5	5	5	5
	1	5	5	1	5	1	5	5	5	5	0	0	0	5	0	5	0	5	5	5	5	5	5	5	5	0	5	5	5	5	5	5	5	5	5	0	5	0	5	5	1	0	5	0	5	5	5	5	5
	5	5	5	5	5	5	5	5	5	5	0	0	0	5	0	5	0	5	5	5	5	5	5	5	5	0	5	5	5	5	5	5	5	1	5	0	5	0	5	5	5	0	5	0	5	5	5	5	1
	5	5	5	5	5	5	5	5	5	5	0	0	0	5	0	5	0	5	5	5	5	5	5	7	5	0	1	1	5	5	1	5	5	1	5	0	5	0	1	5	7	0	5	0	1	1	5	1	1
	0	0	0	0	0	0	0	0	0	0	0	0	0	0	0	0	0	0	0	0	0	0	0	0	0	0	0	0	0	0	0	0	0	0	0	0	0	0	0	0	0	0	0	0	0	0	0	0	0
	0	0	0	0	0	0	0	0	0	0	0	0	0	0	0	0	0	0	0	0	0	0	0	0	0	0	0	0	0	0	0	0	0	0	0	0	0	0	0	0	0	0	0	0	0	0	0	0	0
	5	5	5	5	5	5	5	5	5	5	0	0	0	5	0	5	0	7	5	5	5	7	7	5	5	0	1	5	5	5	1	5	1	7	5	0	5	0	5	5	5	0	5	0	5	5	5	5	7
	0	0	0	0	0	0	0	0	0	0	0	0	0	0	0	0	0	0	0	0	0	0	0	0	0	0	0	0	0	0	0	0	0	0	0	0	0	0	0	0	0	0	0	0	0	0	0	0	0
	5	5	5	5	5	5	5	5	5	5	0	0	0	5	0	5	0	5	5	5	5	5	5	5	5	0	5	5	5	5	1	5	5	5	5	0	5	0	5	1	5	0	5	0	5	5	5	5	5
	5	5	5	5	5	5	5	5	5	5	0	0	0	5	0	5	0	5	5	5	5	1	5	5	5	0	5	5	5	5	1	5	5	1	5	0	5	0	5	5	1	0	5	0	5	5	5	5	1
	5	5	5	5	5	5	5	5	5	5	0	0	0	5	0	5	0	5	5	5	5	5	5	5	5	0	5	5	5	5	5	5	5	5	5	0	5	0	5	5	5	0	5	0	5	5	5	5	5
	5	5	5	5	5	5	5	5	5	5	0	0	0	5	0	5	0	5	5	5	5	5	5	7	5	0	5	5	5	5	5	5	5	5	1	0	5	0	5	5	5	0	5	0	5	5	5	5	5
	5	5	5	5	5	5	5	5	5	5	0	0	0	5	0	5	0	5	5	5	5	5	5	5	5	0	5	5	5	5	5	5	5	5	5	0	5	0	5	5	5	0	5	0	5	5	5	5	5
	5	5	5	5	5	5	5	5	5	5	0	0	0	5	0	5	0	5	5	5	5	5	5	5	5	0	5	5	5	5	5	5	5	5	5	0	5	0	5	5	5	0	5	0	5	5	5	5	5
	5	5	5	5	5	5	5	5	5	5	0	0	0	5	0	5	0	5	5	5	5	5	5	5	5	0	5	5	5	5	5	5	5	5	5	0	5	0	5	5	5	0	5	0	5	5	5	5	5
	5	5	5	5	5	5	5	5	5	5	0	0	0	5	0	5	0	5	5	5	5	5	5	5	5	0	5	5	5	5	5	5	5	5	5	0	5	0	5	5	5	0	5	0	5	5	5	5	5
	5	5	5	5	5	5	5	5	5	5	0	0	0	5	0	5	0	5	5	5	5	5	5	5	5	0	5	5	5	5	5	5	5	5	5	0	1	0	5	5	5	0	5	0	5	5	5	7	5
	0	0	0	0	0	0	0	0	0	0	0	0	0	0	0	0	0	0	0	0	0	0	0	0	0	0	0	0	0	0	0	0	0	0	0	0	0	0	0	0	0	0	0	0	0	0	0	0	0
	5	5	5	5	5	5	5	5	5	5	0	0	0	5	0	5	0	5	5	5	5	5	5	5	5	0	5	5	5	5	5	5	5	5	5	0	5	0	5	5	7	0	5	0	5	5	5	5	5
	5	5	5	5	5	5	5	5	5	5	0	0	0	5	0	5	0	5	5	5	5	5	5	5	5	0	5	5	5	5	5	5	5	1	5	0	5	0	5	5	5	0	5	0	5	5	7	5	7
	0	0	0	0	0	0	0	0	0	0	0	0	0	0	0	0	0	0	0	0	0	0	0	0	0	0	0	0	0	0	0	0	0	0	0	0	0	0	0	0	0	0	0	0	0	0	0	0	0
	5	5	5	5	5	5	5	5	5	5	0	0	0	5	0	5	0	5	5	5	5	5	5	5	5	0	5	5	5	5	5	5	5	5	5	0	5	0	5	5	5	0	5	0	5	5	5	5	5
	5	5	5	5	5	5	5	5	5	5	0	0	0	5	0	5	0	5	5	5	5	5	5	7	5	0	5	5	5	5	5	5	5	5	5	0	5	0	5	7	5	0	5	0	5	5	5	5	7
	5	5	5	5	5	5	5	5	5	5	0	0	0	5	0	5	0	5	5	5	5	5	5	5	5	0	5	5	5	5	7	5	5	5	5	0	5	0	5	5	5	0	5	0	5	5	7	5	5
	5	5	5	5	5	5	5	5	5	5	0	0	0	5	0	5	0	5	5	5	5	5	5	5	5	0	5	5	5	5	5	5	5	5	5	0	5	0	5	5	5	0	5	0	5	5	5	5	5
	5	5	5	5	5	5	5	5	5	5	0	0	0	5	0	5	0	5	5	5	5	7	5	5	5	0	5	5	5	5	5	5	5	5	5	0	5	0	5	5	5	0	5	0	5	5	5	7	5
	5	5	5	5	5	5	5	5	5	5	0	0	0	5	0	5	0	5	5	5	1	5	5	5	5	0	7	5	5	5	5	5	5	5	5	0	5	0	5	5	7	0	5	0	5	7	7	5	5
	5	5	5	5	5	5	5	5	5	5	0	0	0	5	0	5	0	5	5	5	7	7	7	7	7	0	7	7	5	5	7	7	7	7	7	0	7	0	7	7	7	0	5	0	7	1	5	7	7
	0	0	0	0	0	0	0	0	0	0	0	0	0	0	0	0	0	0	0	0	0	0	0	0	0	0	0	0	0	0	0	0	0	0	0	0	0	0	0	0	0	0	0	0	0	0	0	0	0
	5	5	5	5	5	5	5	5	5	5	0	0	0	5	0	5	0	5	5	5	5	5	5	5	5	0	5	5	5	5	7	5	5	5	5	0	5	0	5	7	7	0	5	0	7	5	7	5	7
	5	5	5	5	5	5	5	5	5	5	0	0	0	5	0	5	0	5	5	5	5	7	7	7	7	0	7	7	7	5	7	5	5	7	7	0	5	0	7	7	7	0	5	0	5	7	7	7	7
	0	0	0	0	0	0	0	0	0	0	0	0	0	0	0	0	0	0	0	0	0	0	0	0	0	0	0	0	0	0	0	0	0	0	0	0	0	0	0	0	0	0	0	0	0	0	0	0	0
	5	5	5	5	5	5	5	5	5	5	0	0	0	5	0	5	0	5	5	5	5	7	7	7	7	0	5	5	5	5	7	7	5	7	7	0	5	0	5	5	5	0	5	0	5	7	7	7	7
	5	5	7	5	5	5	5	7	5	5	0	0	0	5	0	5	0	5	5	7	5	5	7	7	5	0	5	5	5	5	7	5	5	5	5	0	5	0	5	7	5	0	5	0	5	5	7	5	5
32	1	5	5	1	5	5	5	1	5	1	0	0	0	5	0	5	0	5	5	1	5	5	5	5	5	0	5	5	5	5	5	5	5	5	5	0	5	0	5	5	5	0	5	0	5	5	5	5	5
	5	5	1	5	1	1	1	5	5	1	0	0	0	5	0	5	0	5	1	5	5	5	5	5	5	0	5	5	5	5	5	5	1	2	5	0	5	0	5	5	5	0	5	0	5	5	5	5	5
	0	0	0	0	0	0	0	0	0	0	0	0	0	0	0	0	0	0	0	0	0	0	0	0	0	0	0	0	0	0	0	0	0	0	0	0	0	0	0	0	0	0	0	0	0	0	0	0	0
	1	5	5	5	5	5	5	5	5	1	0	0	0	1	0	5	0	5	5	5	5	5	5	5	5	0	5	5	5	5	5	5	5	5	5	0	5	0	5	5	5	0	5	0	5	5	5	5	5
	5	5	1	5	5	5	5	1	5	7	0	0	0	5	0	5	0	5	5	5	5	5	5	5	5	0	5	5	5	5	5	5	5	5	5	0	5	0	5	5	5	0	5	0	5	5	5	5	5
	5	5	5	5	5	1	5	5	1	5	0	0	0	5	0	5	0	1	5	5	5	5	5	5	5	0	5	5	5	5	5	5	5	5	5	0	5	0	5	5	5	0	5	0	5	5	5	5	5
	5	5	5	5	5	1	5	5	5	1	0	0	0	5	0	5	0	5	5	5	5	5	5	5	5	0	5	5	5	5	5	5	5	5	5	0	5	0	5	5	5	0	5	0	7	5	5	5	5
	1	5	5	5	5	5	5	5	5	5	0	0	0	1	0	5	0	5	5	5	5	5	5	5	5	0	5	5	5	5	5	5	5	5	5	0	5	0	5	5	5	0	5	0	5	5	5	5	1
	1	5	5	5	5	5	5	5	5	5	0	0	0	5	0	5	0	5	5	5	5	5	5	5	5	0	5	5	5	5	5	5	5	5	5	0	5	0	5	1	5	0	5	0	5	5	5	5	5
	5	5	5	1	5	1	5	5	5	1	0	0	0	5	0	5	0	5	5	5	5	5	5	5	5	0	5	5	5	5	5	5	5	5	5	0	5	0	5	5	5	0	5	0	5	5	5	5	5
	5	5	5	5	5	5	5	5	5	1	0	0	0	5	0	5	0	5	1	5	5	5	5	5	5	0	5	5	5	5	5	5	5	5	5	0	5	0	5	5	5	0	5	0	5	5	5	5	5
	1	5	5	1	5	5	5	1	5	5	0	0	0	5	0	5	0	5	5	5	5	5	5	7	5	0	5	5	5	5	5	5	5	5	5	0	5	0	5	5	5	0	5	0	5	5	5	5	5
	5	5	5	5	5	5	5	5	1	5	0	0	0	5	0	5	0	5	5	5	5	5	5	5	5	0	5	5	5	5	5	5	7	5	5	0	5	0	5	5	5	0	5	0	5	5	5	5	5
	5	5	5	1	5	1	5	1	5	5	0	0	0	5	0	5	0	5	5	5	5	5	5	5	5	0	5	5	5	5	5	5	5	5	5	0	5	0	5	5	5	0	5	0	5	5	5	5	5
	1	5	5	1	5	1	5	5	5	5	0	0	0	5	0	5	0	5	5	5	5	5	5	5	5	0	5	5	5	5	5	5	5	5	5	0	5	0	5	5	1	0	5	0	5	5	5	5	5
	5	5	5	5	5	5	5	5	5	5	0	0	0	5	0	5	0	5	5	5	5	5	5	5	5	0	5	5	5	5	5	5	5	1	5	0	5	0	5	5	5	0	5	0	5	5	5	5	1
	5	5	5	5	5	5	5	5	5	5	0	0	0	5	0	5	0	5	5	5	5	5	5	7	5	0	1	1	5	5	1	5	5	1	5	0	5	0	1	5	7	0	5	0	1	1	5	1	1
	0	0	0	0	0	0	0	0	0	0	0	0	0	0	0	0	0	0	0	0	0	0	0	0	0	0	0	0	0	0	0	0	0	0	0	0	0	0	0	0	0	0	0	0	0	0	0	0	0
	0	0	0	0	0	0	0	0	0	0	0	0	0	0	0	0	0	0	0	0	0	0	0	0	0	0	0	0	0	0	0	0	0	0	0	0	0	0	0	0	0	0	0	0	0	0	0	0	0
	5	5	5	5	5	5	5	5	5	5	0	0	0	5	0	5	0	7	5	5	5	7	7	5	5	0	1	5	5	5	1	5	1	7	5	0	5	0	5	5	5	0	5	0	5	5	5	5	7
	0	0	0	0	0	0	0	0	0	0	0	0	0	0	0	0	0	0	0	0	0	0	0	0	0	0	0	0	0	0	0	0	0	0	0	0	0	0	0	0	0	0	0	0	0	0	0	0	0
	5	5	5	5	5	5	5	5	5	5	0	0	0	5	0	5	0	5	5	5	5	5	5	5	5	0	5	5	5	5	1	5	1	5	5	0	5	0	5	1	5	0	5	0	5	5	5	5	5
	5	5	5	5	5	5	5	5	5	5	0	0	0	5	0	5	0	5	5	5	5	1	5	5	5	0	5	5	5	5	1	5	5	1	5	0	5	0	5	5	1	0	5	0	5	5	5	5	1
	5	5	5	5	5	5	5	5	5	5	0	0	0	5	0	5	0	5	5	5	5	5	5	5	5	0	5	5	5	5	5	5	5	5	5	0	5	0	5	5	5	0	5	0	5	5	5	5	5
	5	5	5	5	5	5	5	5	5	5	0	0	0	5	0	5	0	5	5	5	5	5	5	7	5	0	5	5	5	5	5	5	5	5	1	0	5	0	5	5	5	0	5	0	5	5	5	5	5
	5	5	5	5	5	5	5	5	5	5	0	0	0	5	0	5	0	5	5	5	5	5	5	5	5	0	5	5	5	5	5	5	5	5	5	0	5	0	5	5	5	0	5	0	5	5	5	5	5
	5	5	5	5	5	5	5	5	5	5	0	0	0	5	0	5	0	5	5	5	5	5	5	5	5	0	5	5	5	5	5	5	5	5	5	0	5	0	5	5	5	0	5	0	5	5	5	5	5
	5	5	5	5	5	5	5	5	5	5	0	0	0	5	0	5	0	5	5	5	5	5	5	5	5	0	5	5	5	5	5	5	5	5	5	0	5	0	5	5	5	0	5	0	5	5	5	5	5
	5	5	5	5	5	5	5	5	5	5	0	0	0	5	0	5	0	5	5	5	5	5	5	5	5	0	5	5	5	5	5	5	5	5	5	0	5	0	5	5	5	0	5	0	5	5	5	5	5
	5	5	5	5	5	5	5	5	5	5	0	0	0	5	0	5	0	5	5	5	5	5	5	5	5	0	5	5	5	5	5	5	5	5	5	0	1	0	5	5	5	0	5	0	5	5	5	7	5
	0	0	0	0	0	0	0	0	0	0	0	0	0	0	0	0	0	0	0	0	0	0	0	0	0	0	0	0	0	0	0	0	0	0	0	0	0	0	0	0	0	0	0	0	0	0	0	0	0
	5	5	5	5	5	5	5	5	5	5	0	0	0	5	0	5	0	5	5	5	5	5	5	5	5	0	5	5	5	5	5	5	5	5	5	0	5	0	5	5	7	0	5	0	5	5	5	5	5
	5	5	5	5	5	5	5	5	5	5	0	0	0	5	0	5	0	5	5	5	5	5	5	5	5	0	5	5	5	5	5	5	5	1	5	0	5	0	5	5	5	0	5	0	5	5	7	5	7
	0	0	0	0	0	0	0	0	0	0	0	0	0	0	0	0	0	0	0	0	0	0	0	0	0	0	0	0	0	0	0	0	0	0	0	0	0	0	0	0	0	0	0	0	0	0	0	0	0
	5	5	5	5	5	5	5	5	5	5	0	0	0	5	0	5	0	5	5	5	5	5	5	5	5	0	5	5	5	5	5	5	5	5	5	0	5	0	5	5	5	0	5	0	5	5	5	5	5
	5	5	5	5	5	5	5	5	5	5	0	0	0	5	0	5	0	5	5	5	5	5	5	7	5	0	5	5	5	5	5	5	5	5	5	0	5	0	5	7	5	0	5	0	5	5	5	5	7
	5	5	5	5	5	5	5	5	5	5	0	0	0	5	0	5	0	5	5	5	5	5	5	5	5	0	5	5	5	5	7	5	5	5	5	0	5	0	5	5	5	0	5	0	5	5	7	5	5
	5	5	5	5	5	5	5	5	5	5	0	0	0	5	0	5	0	5	5	5	5	5	5	5	5	0	5	5	5	5	5	5	5	5	5	0	5	0	5	5	5	0	5	0	5	5	5	5	5
	5	5	5	5	5	5	5	5	5	5	0	0	0	5	0	5	0	5	5	5	5	7	5	5	5	0	5	5	5	5	5	5	5	5	5	0	5	0	5	5	5	0	5	0	5	5	5	7	5
	5	5	5	5	5	5	5	5	5	5	0	0	0	5	0	5	0	5	5	5	1	5	5	5	5	0	7	5	5	5	5	5	5	5	5	0	5	0	5	5	7	0	5	0	5	7	7	5	5
	5	5	5	5	5	5	5	5	5	5	0	0	0	5	0	5	0	5	5	5	7	7	7	7	7	0	7	7	5	5	7	7	7	7	7	0	7	0	7	7	7	0	5	0	7	1	5	7	7
	0	0	0	0	0	0	0	0	0	0	0	0	0	0	0	0	0	0	0	0	0	0	0	0	0	0	0	0	0	0	0	0	0	0	0	0	0	0	0	0	0	0	0	0	0	0	0	0	0
	5	5	5	5	5	5	5	5	5	5	0	0	0	5	0	5	0	5	5	5	5	5	5	5	5	0	5	5	5	5	7	5	5	5	5	0	5	0	5	7	7	0	5	0	7	5	7	5	7
	5	5	5	5	5	5	5	5	5	5	0	0	0	5	0	5	0	5	5	5	5	7	7	7	7	0	7	7	7	5	7	5	5	7	7	0	5	0	7	7	7	0	5	0	5	7	7	7	7
	0	0	0	0	0	0	0	0	0	0	0	0	0	0	0	0	0	0	0	0	0	0	0	0	0	0	0	0	0	0	0	0	0	0	0	0	0	0	0	0	0	0	0	0	0	0	0	0	0
	5	5	5	5	5	5	5	5	5	5	0	0	0	5	0	5	0	5	5	5	5	7	7	7	7	0	5	5	5	5	7	7	7	7	7	0	5	0	5	5	5	0	5	0	5	7	7	7	7
	5	5	7	5	5	5	5	7	5	5	0	0	0	5	0	5	0	5	5	7	5	5	7	7	5	0	5	5	5	5	7	5	5	5	5	0	5	0	5	7	5	0	5	0	5	5	7	5	5
33	1	5	5	1	5	5	1	1	5	1	0	0	0	5	0	5	0	5	5	0	5	5	5	5	5	0	5	5	5	5	5	5	5	5	5	0	5	0	5	5	5	0	5	0	5	5	5	5	5
	5	5	1	5	1	1	1	5	5	1	0	0	0	5	0	5	0	5	1	0	5	5	5	5	5	0	5	5	5	5	5	5	1	2	5	0	5	0	5	5	5	0	5	0	5	5	5	5	5
	0	0	0	0	0	0	0	0	0	0	0	0	0	0	0	0	0	0	0	0	0	0	0	0	0	0	0	0	0	0	0	0	0	0	0	0	0	0	0	0	0	0	0	0	0	0	0	0	0
	1	5	5	5	5	5	1	5	5	1	0	0	0	1	0	5	0	5	5	0	5	5	5	5	5	0	5	5	5	5	5	5	5	5	5	0	5	0	5	5	5	0	5	0	5	5	5	5	5
	5	5	1	5	5	5	5	1	5	7	0	0	0	5	0	5	0	5	5	0	5	5	5	5	5	0	5	5	5	5	5	5	5	5	5	0	5	0	5	5	5	0	5	0	5	5	5	5	5
	5	5	5	5	5	1	5	5	1	5	0	0	0	5	0	5	0	1	5	0	5	5	5	5	5	0	5	5	5	5	5	5	5	5	5	0	5	0	5	5	5	0	5	0	5	5	5	5	5
	5	5	5	5	5	1	5	5	5	1	0	0	0	5	0	5	0	5	5	0	5	5	5	5	5	0	5	5	5	5	5	5	5	5	5	0	5	0	5	5	5	0	5	0	7	5	5	5	5
	1	5	5	5	5	5	5	5	5	5	0	0	0	1	0	5	0	5	5	0	5	5	5	5	5	0	5	5	5	5	5	5	5	5	5	0	5	0	5	5	5	0	5	0	5	5	5	5	1
	1	5	5	5	5	5	5	5	5	5	0	0	0	5	0	5	0	5	5	0	5	5	5	5	5	0	5	5	5	5	5	5	5	5	5	0	5	0	5	1	5	0	5	0	5	5	5	5	5
	5	5	5	1	5	1	5	5	5	1	0	0	0	5	0	5	0	5	5	0	5	5	5	5	5	0	5	5	5	5	5	5	5	5	5	0	5	0	5	5	5	0	5	0	5	5	5	5	5
	5	5	5	5	5	5	1	5	5	1	0	0	0	5	0	5	0	5	1	0	5	5	5	5	5	0	5	5	5	5	5	5	5	5	5	0	5	0	5	5	5	0	5	0	5	5	5	5	5
	1	5	5	1	5	5	1	1	5	5	0	0	0	5	0	5	0	5	5	0	5	5	5	7	5	0	5	5	5	5	5	5	5	5	5	0	5	0	5	5	5	0	5	0	5	5	5	5	5
	5	5	5	5	5	5	5	5	1	5	0	0	0	5	0	5	0	5	5	0	5	5	5	5	5	0	5	5	5	5	5	5	7	5	5	0	5	0	5	5	5	0	5	0	5	5	5	5	5
	5	5	5	1	5	1	1	1	5	5	0	0	0	5	0	5	0	5	5	0	5	5	5	5	5	0	5	5	5	5	5	5	5	5	5	0	5	0	5	5	5	0	5	0	5	5	5	5	5
	1	5	5	1	5	1	5	5	5	5	0	0	0	5	0	5	0	5	5	0	5	5	5	5	5	0	5	5	5	5	5	5	5	5	5	0	5	0	5	5	1	0	5	0	5	5	5	5	5
	5	5	5	5	5	5	5	5	5	5	0	0	0	5	0	5	0	5	5	0	5	5	5	5	5	0	5	5	5	5	5	5	5	1	5	0	5	0	5	5	5	0	5	0	5	5	5	5	1
	5	5	5	5	5	5	5	5	5	5	0	0	0	5	0	5	0	5	5	0	5	5	5	7	5	0	1	1	5	5	1	5	5	1	5	0	5	0	1	5	7	0	5	0	1	1	5	1	1
	0	0	0	0	0	0	0	0	0	0	0	0	0	0	0	0	0	0	0	0	0	0	0	0	0	0	0	0	0	0	0	0	0	0	0	0	0	0	0	0	0	0	0	0	0	0	0	0	0
	0	0	0	0	0	0	0	0	0	0	0	0	0	0	0	0	0	0	0	0	0	0	0	0	0	0	0	0	0	0	0	0	0	0	0	0	0	0	0	0	0	0	0	0	0	0	0	0	0
	5	5	5	5	5	5	5	5	5	5	0	0	0	5	0	5	0	7	5	0	5	7	7	5	5	0	1	5	5	5	1	5	1	7	5	0	5	0	5	5	5	0	5	0	5	5	5	5	7
	0	0	0	0	0	0	0	0	0	0	0	0	0	0	0	0	0	0	0	0	0	0	0	0	0	0	0	0	0	0	0	0	0	0	0	0	0	0	0	0	0	0	0	0	0	0	0	0	0
	5	5	5	5	5	5	5	5	5	5	0	0	0	5	0	5	0	5	5	0	5	5	5	5	5	0	5	5	5	5	1	5	1	5	5	0	5	0	5	1	5	0	5	0	5	5	5	5	5
	5	5	5	5	5	5	5	5	5	5	0	0	0	5	0	5	0	5	5	0	5	1	5	5	5	0	5	5	5	5	1	5	5	1	5	0	5	0	5	5	1	0	5	0	5	5	5	5	1
	5	5	5	5	5	5	5	5	5	5	0	0	0	5	0	5	0	5	5	0	5	5	5	5	5	0	5	5	5	5	5	5	5	5	5	0	5	0	5	5	5	0	5	0	5	5	5	5	5
	5	5	5	5	5	5	5	5	5	5	0	0	0	5	0	5	0	5	5	0	5	5	5	7	5	0	5	5	5	5	5	5	5	5	1	0	5	0	5	5	5	0	5	0	5	5	5	5	5
	5	5	5	5	5	5	5	5	5	5	0	0	0	5	0	5	0	5	5	0	5	5	5	5	5	0	5	5	5	5	5	5	5	5	5	0	5	0	5	5	5	0	5	0	5	5	5	5	5
	5	5	5	5	5	5	5	5	5	5	0	0	0	5	0	5	0	5	5	0	5	5	5	5	5	0	5	5	5	5	5	5	5	5	5	0	5	0	5	5	5	0	5	0	5	5	5	5	5
	5	5	5	5	5	5	5	5	5	5	0	0	0	5	0	5	0	5	5	0	5	5	5	5	5	0	5	5	5	5	5	5	5	5	5	0	5	0	5	5	5	0	5	0	5	5	5	5	5
	5	5	5	5	5	5	5	5	5	5	0	0	0	5	0	5	0	5	5	0	5	5	5	5	5	0	5	5	5	5	5	5	5	5	5	0	5	0	5	5	5	0	5	0	5	5	5	5	5
	5	5	5	5	5	5	5	5	5	5	0	0	0	5	0	5	0	5	5	0	5	5	5	5	5	0	5	5	5	5	5	5	5	5	5	0	1	0	5	5	5	0	5	0	5	5	5	7	5
	0	0	0	0	0	0	0	0	0	0	0	0	0	0	0	0	0	0	0	0	0	0	0	0	0	0	0	0	0	0	0	0	0	0	0	0	0	0	0	0	0	0	0	0	0	0	0	0	0
	5	5	5	5	5	5	5	5	5	5	0	0	0	5	0	5	0	5	5	0	5	5	5	5	5	0	5	5	5	5	5	5	5	5	5	0	5	0	5	5	7	0	5	0	5	5	5	5	5
	5	5	5	5	5	5	5	5	5	5	0	0	0	5	0	5	0	5	5	0	5	5	5	5	5	0	5	5	5	5	5	5	5	1	5	0	5	0	5	5	5	0	5	0	5	5	7	5	7
	0	0	0	0	0	0	0	0	0	0	0	0	0	0	0	0	0	0	0	0	0	0	0	0	0	0	0	0	0	0	0	0	0	0	0	0	0	0	0	0	0	0	0	0	0	0	0	0	0
	5	5	5	5	5	5	5	5	5	5	0	0	0	5	0	5	0	5	5	0	5	5	5	5	5	0	5	5	5	5	5	5	5	5	5	0	5	0	5	5	5	0	5	0	5	5	5	5	5
	5	5	5	5	5	5	5	5	5	5	0	0	0	5	0	5	0	5	5	0	5	5	5	7	5	0	5	5	5	5	5	5	5	5	5	0	5	0	5	7	5	0	5	0	5	5	5	5	7
	5	5	5	5	5	5	5	5	5	5	0	0	0	5	0	5	0	5	5	0	5	5	5	5	5	0	5	5	5	5	7	5	5	5	5	0	5	0	5	5	5	0	5	0	5	5	7	5	5
	5	5	5	5	5	5	5	5	5	5	0	0	0	5	0	5	0	5	5	0	5	5	5	5	5	0	5	5	5	5	5	5	5	5	5	0	5	0	5	5	5	0	5	0	5	5	5	5	5
	5	5	5	5	5	5	5	5	5	5	0	0	0	5	0	5	0	5	5	0	5	7	5	5	5	0	5	5	5	5	5	5	5	5	5	0	5	0	5	5	5	0	5	0	5	5	5	7	5
	5	5	5	5	5	5	5	5	5	5	0	0	0	5	0	5	0	5	5	0	1	5	5	5	5	0	7	5	5	5	5	5	5	5	5	0	5	0	5	5	7	0	5	0	5	7	7	5	5
	5	5	5	5	5	5	5	5	5	5	0	0	0	5	0	5	0	5	5	0	7	7	7	7	7	0	7	7	5	5	7	7	7	7	7	0	7	0	7	7	7	0	5	0	7	1	5	7	7
	0	0	0	0	0	0	0	0	0	0	0	0	0	0	0	0	0	0	0	0	0	0	0	0	0	0	0	0	0	0	0	0	0	0	0	0	0	0	0	0	0	0	0	0	0	0	0	0	0
	5	5	5	5	5	5	5	5	5	5	0	0	0	5	0	5	0	5	5	0	5	5	5	5	5	0	5	5	5	5	7	5	5	5	5	0	5	0	5	7	7	0	5	0	7	5	7	5	7
	5	5	5	5	5	5	5	5	5	5	0	0	0	5	0	5	0	5	5	0	5	7	7	7	7	0	7	7	7	5	7	5	5	7	7	0	5	0	7	7	7	0	5	0	5	7	7	7	7
	0	0	0	0	0	0	0	0	0	0	0	0	0	0	0	0	0	0	0	0	0	0	0	0	0	0	0	0	0	0	0	0	0	0	0	0	0	0	0	0	0	0	0	0	0	0	0	0	0
	5	5	5	5	5	5	5	5	5	5	0	0	0	5	0	5	0	5	5	0	5	7	7	7	7	0	5	5	5	5	7	7	7	7	7	0	5	0	5	5	5	0	5	0	5	7	7	7	7
	5	5	7	5	5	5	5	7	5	5	0	0	0	5	0	5	0	5	5	0	5	5	7	7	5	0	5	5	5	5	7	5	5	5	5	0	5	0	5	7	5	0	5	0	5	5	7	5	5
34	1	5	5	1	5	5	1	1	5	1	0	0	0	5	0	5	0	5	5	0	5	5	5	5	5	0	5	5	5	5	5	5	5	5	5	0	5	0	5	5	5	0	5	0	5	5	5	5	5
	5	5	1	5	1	1	1	5	5	1	0	0	0	5	0	5	0	5	1	0	5	5	5	5	5	0	5	5	5	5	5	5	1	2	5	0	5	0	5	5	5	0	5	0	5	5	5	5	5
	0	0	0	0	0	0	0	0	0	0	0	0	0	0	0	0	0	0	0	0	0	0	0	0	0	0	0	0	0	0	0	0	0	0	0	0	0	0	0	0	0	0	0	0	0	0	0	0	0
	1	5	5	5	5	5	1	5	5	1	0	0	0	1	0	5	0	5	5	0	5	5	5	5	5	0	5	5	5	5	5	5	5	5	5	0	5	0	5	5	5	0	5	0	5	5	5	5	5
	5	5	1	5	5	5	5	1	5	7	0	0	0	5	0	5	0	5	5	0	5	5	5	5	5	0	5	5	5	5	5	5	5	5	5	0	5	0	5	5	5	0	5	0	5	5	5	5	5
	5	5	5	5	5	1	5	5	1	5	0	0	0	5	0	5	0	1	5	0	5	5	5	5	5	0	5	5	5	5	5	5	5	5	5	0	5	0	5	5	5	0	5	0	5	5	5	5	5
	5	5	5	5	5	1	5	5	5	1	0	0	0	5	0	5	0	5	5	0	5	5	5	5	5	0	5	5	5	5	5	5	5	5	5	0	5	0	5	5	5	0	5	0	7	5	5	5	5
	1	5	5	5	5	5	5	5	5	5	0	0	0	1	0	5	0	5	5	0	5	5	5	5	5	0	5	5	5	5	5	5	5	5	5	0	5	0	5	5	5	0	5	0	5	5	5	5	1
	1	5	5	5	5	5	5	5	5	5	0	0	0	5	0	5	0	5	5	0	5	5	5	5	5	0	5	5	5	5	5	5	5	5	5	0	5	0	5	1	5	0	5	0	5	5	5	5	5
	5	5	5	1	5	1	5	5	5	1	0	0	0	5	0	5	0	5	5	0	5	5	5	5	5	0	5	5	5	5	5	5	5	5	5	0	5	0	5	5	5	0	5	0	5	5	5	5	5
	5	5	5	5	5	5	1	5	5	1	0	0	0	5	0	5	0	5	1	0	5	5	5	5	5	0	5	5	5	5	5	5	5	5	5	0	5	0	5	5	5	0	5	0	5	5	5	5	5
	1	5	5	1	5	5	1	1	5	5	0	0	0	5	0	5	0	5	5	0	5	5	5	7	5	0	5	5	5	5	5	5	5	5	5	0	5	0	5	5	5	0	5	0	5	5	5	5	5
	5	5	5	5	5	5	5	5	1	5	0	0	0	5	0	5	0	5	5	0	5	5	5	5	5	0	5	5	5	5	5	5	7	5	5	0	5	0	5	5	5	0	5	0	5	5	5	5	5
	5	5	5	1	5	1	1	1	5	5	0	0	0	5	0	5	0	5	5	0	5	5	5	5	5	0	5	5	5	5	5	5	5	5	5	0	5	0	5	5	5	0	5	0	5	5	5	5	5
	1	5	5	1	5	1	5	5	5	5	0	0	0	5	0	5	0	5	5	0	5	5	5	5	5	0	5	5	5	5	5	5	5	5	5	0	5	0	5	5	1	0	5	0	5	5	5	5	5
	5	5	5	5	5	5	5	5	5	5	0	0	0	5	0	5	0	5	5	0	5	5	5	5	5	0	5	5	5	5	5	5	5	1	5	0	5	0	5	5	5	0	5	0	5	5	5	5	1
	5	5	5	5	5	5	5	5	5	5	0	0	0	5	0	5	0	5	5	0	5	5	5	7	5	0	1	1	5	5	1	5	5	1	5	0	5	0	1	5	7	0	5	0	1	1	5	1	1
	0	0	0	0	0	0	0	0	0	0	0	0	0	0	0	0	0	0	0	0	0	0	0	0	0	0	0	0	0	0	0	0	0	0	0	0	0	0	0	0	0	0	0	0	0	0	0	0	0
	0	0	0	0	0	0	0	0	0	0	0	0	0	0	0	0	0	0	0	0	0	0	0	0	0	0	0	0	0	0	0	0	0	0	0	0	0	0	0	0	0	0	0	0	0	0	0	0	0
	5	5	5	5	5	5	5	5	5	5	0	0	0	5	0	5	0	7	5	0	5	7	7	5	5	0	1	5	5	5	1	5	1	7	5	0	5	0	5	5	5	0	5	0	5	5	5	5	7
	0	0	0	0	0	0	0	0	0	0	0	0	0	0	0	0	0	0	0	0	0	0	0	0	0	0	0	0	0	0	0	0	0	0	0	0	0	0	0	0	0	0	0	0	0	0	0	0	0
	5	5	5	5	5	5	5	5	5	5	0	0	0	5	0	5	0	5	5	0	5	5	5	5	5	0	5	5	5	5	1	5	1	5	5	0	5	0	5	1	5	0	5	0	5	5	5	5	5
	5	5	5	5	5	5	5	5	5	5	0	0	0	5	0	5	0	5	5	0	5	1	5	5	5	0	5	5	5	5	1	5	5	1	5	0	5	0	5	5	1	0	5	0	5	5	5	5	1
	5	5	5	5	5	5	5	5	5	5	0	0	0	5	0	5	0	5	5	0	5	5	5	5	5	0	5	5	5	5	5	5	5	5	5	0	5	0	5	5	5	0	5	0	5	5	5	5	5
	5	5	5	5	5	5	5	5	5	5	0	0	0	5	0	5	0	5	5	0	5	5	5	7	5	0	5	5	5	5	5	5	5	5	1	0	5	0	5	5	5	0	5	0	5	5	5	5	5
	5	5	5	5	5	5	5	5	5	5	0	0	0	5	0	5	0	5	5	0	5	5	5	5	5	0	5	5	5	5	5	5	5	5	5	0	5	0	5	5	5	0	5	0	5	5	5	5	5
	5	5	5	5	5	5	5	5	5	5	0	0	0	5	0	5	0	5	5	0	5	5	5	5	5	0	5	5	5	5	5	5	5	5	5	0	5	0	5	5	5	0	5	0	5	5	5	5	5
	5	5	5	5	5	5	5	5	5	5	0	0	0	5	0	5	0	5	5	0	5	5	5	5	5	0	5	5	5	5	5	5	5	5	5	0	5	0	5	5	5	0	5	0	5	5	5	5	5
	5	5	5	5	5	5	5	5	5	5	0	0	0	5	0	5	0	5	5	0	5	6	5	5	5	0	5	5	5	5	5	5	6	6	5	0	1	0	5	5	5	0	5	0	1	5	7	5	5
	0	0	0	0	0	0	0	0	0	0	0	0	0	0	0	0	0	0	0	0	0	0	0	0	0	0	0	0	0	0	0	0	0	0	0	0	0	0	0	0	0	0	0	0	0	0	0	0	0
	0	0	0	0	0	0	0	0	0	0	0	0	0	0	0	0	0	0	0	0	0	0	0	0	0	0	0	0	0	0	0	0	0	0	0	0	0	0	0	0	0	0	0	0	0	0	0	0	0
	5	5	5	5	5	5	5	5	5	5	0	0	0	5	0	5	0	5	5	0	5	5	5	5	5	0	5	5	5	5	5	5	5	5	5	0	5	0	5	5	7	0	5	0	5	5	5	5	5
	5	5	5	5	5	5	5	5	5	5	0	0	0	5	0	5	0	5	5	0	5	5	5	5	5	0	5	5	5	5	5	5	5	1	5	0	5	0	5	5	5	0	5	0	5	5	7	5	7
	0	0	0	0	0	0	0	0	0	0	0	0	0	0	0	0	0	0	0	0	0	0	0	0	0	0	0	0	0	0	0	0	0	0	0	0	0	0	0	0	0	0	0	0	0	0	0	0	0
	5	5	5	5	5	5	5	5	5	5	0	0	0	5	0	5	0	5	5	0	5	5	5	5	5	0	5	5	5	5	5	5	5	5	5	0	5	0	5	5	5	0	5	0	5	5	5	5	5
	5	5	5	5	5	5	5	5	5	5	0	0	0	5	0	5	0	5	5	0	5	5	5	7	5	0	5	5	5	5	5	5	5	5	5	0	5	0	5	7	5	0	5	0	5	5	5	5	7
	5	5	5	5	5	5	5	5	5	5	0	0	0	5	0	5	0	5	5	0	5	5	5	5	5	0	5	5	5	5	7	5	5	5	5	0	5	0	5	5	5	0	5	0	5	5	7	5	5
	5	5	5	5	5	5	5	5	5	5	0	0	0	5	0	5	0	5	5	0	5	5	5	5	5	0	5	5	5	5	5	5	5	5	5	0	5	0	5	5	5	0	5	0	5	5	5	5	5
	5	5	5	5	5	5	5	5	5	5	0	0	0	5	0	5	0	5	5	0	5	7	5	5	5	0	5	5	5	5	5	5	5	5	5	0	5	0	5	5	5	0	5	0	5	5	5	7	5
	5	5	5	5	5	5	5	5	5	5	0	0	0	5	0	5	0	5	5	0	1	5	5	5	5	0	7	5	5	5	5	5	5	5	5	0	5	0	5	5	7	0	5	0	5	7	7	5	5
	5	5	5	5	5	5	5	5	5	5	0	0	0	5	0	5	0	5	5	0	7	7	7	7	7	0	7	7	5	5	7	7	7	7	7	0	7	0	7	7	7	0	5	0	7	1	5	7	7
	0	0	0	0	0	0	0	0	0	0	0	0	0	0	0	0	0	0	0	0	0	0	0	0	0	0	0	0	0	0	0	0	0	0	0	0	0	0	0	0	0	0	0	0	0	0	0	0	0
	5	5	5	5	5	5	5	5	5	5	0	0	0	5	0	5	0	5	5	0	5	5	5	5	5	0	5	5	5	5	7	5	5	5	5	0	5	0	5	7	7	0	5	0	7	5	7	5	7
	5	5	5	5	5	5	5	5	5	5	0	0	0	5	0	5	0	5	5	0	5	7	7	7	7	0	7	7	7	5	7	5	5	7	7	0	5	0	7	7	7	0	5	0	5	7	7	7	7
	0	0	0	0	0	0	0	0	0	0	0	0	0	0	0	0	0	0	0	0	0	0	0	0	0	0	0	0	0	0	0	0	0	0	0	0	0	0	0	0	0	0	0	0	0	0	0	0	0
	5	5	5	5	5	5	5	5	5	5	0	0	0	5	0	5	0	5	5	0	5	7	7	7	7	0	5	5	5	5	7	7	7	7	7	0	5	0	5	5	5	0	5	0	5	7	7	7	7
	5	5	7	5	5	5	5	7	5	5	0	0	0	5	0	5	0	5	5	0	5	5	7	7	5	0	5	5	5	5	7	5	5	5	5	0	5	0	5	7	5	0	5	0	5	5	7	5	5
35	1	5	5	1	5	5	1	1	5	1	0	0	0	5	0	5	0	5	5	0	5	5	5	5	5	0	5	5	5	5	5	5	5	5	5	0	5	0	5	5	5	0	5	0	5	5	5	5	5
	5	5	1	5	1	1	1	5	5	1	0	0	0	5	0	5	0	5	1	0	5	5	5	5	5	0	5	5	5	5	5	5	1	2	5	0	5	0	5	5	5	0	5	0	5	5	5	5	5
	0	0	0	0	0	0	0	0	0	0	0	0	0	0	0	0	0	0	0	0	0	0	0	0	0	0	0	0	0	0	0	0	0	0	0	0	0	0	0	0	0	0	0	0	0	0	0	0	0
	1	5	5	5	5	5	1	5	5	1	0	0	0	1	0	5	0	5	5	0	5	5	5	5	5	0	5	5	5	5	5	5	5	5	5	0	5	0	5	5	5	0	5	0	5	5	5	5	5
	5	5	1	5	5	5	5	1	5	7	0	0	0	5	0	5	0	5	5	0	5	5	5	5	5	0	5	5	5	5	5	5	5	5	5	0	5	0	5	5	5	0	5	0	5	5	5	5	5
	5	5	5	5	5	1	5	5	1	5	0	0	0	5	0	5	0	1	5	0	5	5	5	5	5	0	5	5	5	5	5	5	5	5	5	0	5	0	5	5	5	0	5	0	5	5	5	5	5
	5	5	5	5	5	1	5	5	5	1	0	0	0	5	0	5	0	5	5	0	5	5	5	5	5	0	5	5	5	5	5	5	5	5	5	0	5	0	5	5	5	0	5	0	7	5	5	5	5
	1	5	5	5	5	5	5	5	5	5	0	0	0	1	0	5	0	5	5	0	5	5	5	5	5	0	5	5	5	5	5	5	5	5	5	0	5	0	5	5	5	0	5	0	5	5	5	5	1
	1	5	5	5	5	5	5	5	5	5	0	0	0	5	0	5	0	5	5	0	5	5	5	5	5	0	5	5	5	5	5	5	5	5	5	0	5	0	5	1	5	0	5	0	5	5	5	5	5
	5	5	5	1	5	1	5	5	5	1	0	0	0	5	0	5	0	5	5	0	5	5	5	5	5	0	5	5	5	5	5	5	5	5	5	0	5	0	5	5	5	0	5	0	5	5	5	5	5
	5	5	5	5	5	5	1	5	5	1	0	0	0	5	0	5	0	5	1	0	5	5	5	5	5	0	5	5	5	5	5	5	5	5	5	0	5	0	5	5	5	0	5	0	5	5	5	5	5
	1	5	5	1	5	5	1	1	5	5	0	0	0	5	0	5	0	5	5	0	5	5	5	7	5	0	5	5	5	5	5	5	5	5	5	0	5	0	5	5	5	0	5	0	5	5	5	5	5
	5	5	5	5	5	5	5	5	1	5	0	0	0	5	0	5	0	5	5	0	5	5	5	5	5	0	5	5	5	5	5	5	7	5	5	0	5	0	5	5	5	0	5	0	5	5	5	5	5
	5	5	5	1	5	1	1	1	5	5	0	0	0	5	0	5	0	5	5	0	5	5	5	5	5	0	5	5	5	5	5	5	5	5	5	0	5	0	5	5	5	0	5	0	5	5	5	5	5
	1	5	5	1	5	1	5	5	5	5	0	0	0	5	0	5	0	5	5	0	5	5	5	5	5	0	5	5	5	5	5	5	5	5	5	0	5	0	5	5	1	0	5	0	5	5	5	5	5
	5	5	5	5	5	5	5	5	5	5	0	0	0	5	0	5	0	5	5	0	5	5	5	5	5	0	5	5	5	5	5	5	5	1	5	0	5	0	5	5	5	0	5	0	5	5	5	5	1
	5	5	5	5	5	5	5	5	5	5	0	0	0	5	0	5	0	5	5	0	1	5	5	7	5	0	1	1	5	5	1	5	5	1	5	0	5	0	1	5	7	0	5	0	1	1	5	1	1
	0	0	0	0	0	0	0	0	0	0	0	0	0	0	0	0	0	0	0	0	0	0	0	0	0	0	0	0	0	0	0	0	0	0	0	0	0	0	0	0	0	0	0	0	0	0	0	0	0
	0	0	0	0	0	0	0	0	0	0	0	0	0	0	0	0	0	0	0	0	0	0	0	0	0	0	0	0	0	0	0	0	0	0	0	0	0	0	0	0	0	0	0	0	0	0	0	0	0
	5	5	5	5	5	5	5	5	5	5	0	0	0	5	0	5	0	7	5	0	5	7	7	5	5	0	1	5	5	5	1	5	1	7	5	0	5	0	5	5	5	0	5	0	5	5	5	5	7
	0	0	0	0	0	0	0	0	0	0	0	0	0	0	0	0	0	0	0	0	0	0	0	0	0	0	0	0	0	0	0	0	0	0	0	0	0	0	0	0	0	0	0	0	0	0	0	0	0
	5	5	5	5	5	5	5	5	5	5	0	0	0	5	0	5	0	5	5	0	5	5	5	5	5	0	5	5	5	5	1	5	1	5	5	0	5	0	5	1	5	0	5	0	5	5	5	5	5
	5	5	5	5	5	5	5	5	5	5	0	0	0	5	0	5	0	5	5	0	1	1	5	5	5	0	5	5	5	5	1	5	5	1	5	0	5	0	5	5	1	0	5	0	5	5	5	5	1
	5	5	5	5	5	5	5	5	5	5	0	0	0	5	0	5	0	5	5	0	5	5	5	5	5	0	5	5	5	5	5	5	5	5	5	0	5	0	5	5	5	0	5	0	5	5	5	5	5
	5	5	5	5	5	5	5	5	5	5	0	0	0	5	0	5	0	5	5	0	5	5	5	7	5	0	5	5	5	5	5	5	5	5	1	0	5	0	5	5	5	0	5	0	5	5	5	5	5
	5	5	5	5	5	5	5	5	5	5	0	0	0	5	0	5	0	5	5	0	5	5	5	5	5	0	5	5	5	5	5	5	5	5	5	0	5	0	5	5	5	0	5	0	5	5	5	5	5
	5	5	5	5	5	5	5	5	5	5	0	0	0	5	0	5	0	5	5	0	5	5	5	5	5	0	5	5	5	5	5	5	5	5	5	0	5	0	5	5	5	0	5	0	5	5	5	5	5
	5	5	5	5	5	5	5	5	5	5	0	0	0	5	0	5	0	5	5	0	5	5	5	5	5	0	5	5	5	5	5	5	5	5	5	0	5	0	5	5	5	0	5	0	5	5	5	5	5
	5	5	5	5	5	5	5	5	5	5	0	0	0	5	0	5	0	5	5	0	5	6	5	5	5	0	5	5	5	5	5	5	6	6	5	0	1	0	5	5	5	0	5	0	1	5	7	5	5
	0	0	0	0	0	0	0	0	0	0	0	0	0	0	0	0	0	0	0	0	0	0	0	0	0	0	0	0	0	0	0	0	0	0	0	0	0	0	0	0	0	0	0	0	0	0	0	0	0
	0	0	0	0	0	0	0	0	0	0	0	0	0	0	0	0	0	0	0	0	0	0	0	0	0	0	0	0	0	0	0	0	0	0	0	0	0	0	0	0	0	0	0	0	0	0	0	0	0
	5	5	5	5	5	5	5	5	5	5	0	0	0	5	0	5	0	5	5	0	5	5	5	5	5	0	5	5	5	5	5	5	5	5	5	0	5	0	5	5	7	0	5	0	5	5	5	5	5
	5	5	5	5	5	5	5	5	5	5	0	0	0	5	0	5	0	5	5	0	5	5	5	5	5	0	5	5	5	5	5	5	5	1	5	0	5	0	5	5	5	0	5	0	5	5	7	5	7
	0	0	0	0	0	0	0	0	0	0	0	0	0	0	0	0	0	0	0	0	0	0	0	0	0	0	0	0	0	0	0	0	0	0	0	0	0	0	0	0	0	0	0	0	0	0	0	0	0
	5	5	5	5	5	5	5	5	5	5	0	0	0	5	0	5	0	5	5	0	7	5	5	5	5	0	5	5	5	5	5	5	5	5	5	0	5	0	5	5	5	0	5	0	5	5	5	5	5
	5	5	5	5	5	5	5	5	5	5	0	0	0	5	0	5	0	5	5	0	5	5	5	7	5	0	5	5	5	5	5	5	5	5	5	0	5	0	5	7	5	0	5	0	5	5	5	5	7
	5	5	5	5	5	5	5	5	5	5	0	0	0	5	0	5	0	5	5	0	5	5	5	5	5	0	5	5	5	5	7	5	5	5	5	0	5	0	5	5	5	0	5	0	5	5	7	5	5
	5	5	5	5	5	5	5	5	5	5	0	0	0	5	0	5	0	5	5	0	5	5	5	5	5	0	5	5	5	5	5	5	5	5	5	0	5	0	5	5	5	0	5	0	5	5	5	5	5
	5	5	5	5	5	5	5	5	5	5	0	0	0	5	0	5	0	5	5	0	5	7	5	5	5	0	5	5	5	5	5	5	5	5	5	0	5	0	5	5	5	0	5	0	5	5	5	7	5
	5	5	5	5	5	5	5	5	5	5	0	0	0	5	0	5	0	5	5	0	7	5	5	5	5	0	7	5	5	5	5	5	5	5	5	0	5	0	5	5	7	0	5	0	5	7	7	5	5
	5	5	5	5	5	5	5	5	5	5	0	0	0	5	0	5	0	5	5	0	7	7	7	7	7	0	7	7	5	5	7	7	7	7	7	0	7	0	7	7	7	0	5	0	7	1	5	7	7
	0	0	0	0	0	0	0	0	0	0	0	0	0	0	0	0	0	0	0	0	0	0	0	0	0	0	0	0	0	0	0	0	0	0	0	0	0	0	0	0	0	0	0	0	0	0	0	0	0
	5	5	5	5	5	5	5	5	5	5	0	0	0	5	0	5	0	5	5	0	5	5	5	5	5	0	5	5	5	5	7	5	5	5	5	0	5	0	5	7	7	0	5	0	7	5	7	5	7
	5	5	5	5	5	5	5	5	5	5	0	0	0	5	0	5	0	5	5	0	5	7	7	7	7	0	7	7	7	5	7	5	5	7	7	0	5	0	7	7	7	0	5	0	5	7	7	7	7
	0	0	0	0	0	0	0	0	0	0	0	0	0	0	0	0	0	0	0	0	0	0	0	0	0	0	0	0	0	0	0	0	0	0	0	0	0	0	0	0	0	0	0	0	0	0	0	0	0
	5	5	5	5	5	5	5	5	5	5	0	0	0	5	0	5	0	5	5	0	7	7	7	7	7	0	5	5	5	5	7	7	7	7	7	0	5	0	5	5	5	0	5	0	5	7	7	7	7
	5	5	7	5	5	5	5	7	5	5	0	0	0	5	0	5	0	5	5	0	5	5	7	7	5	0	5	5	5	5	7	5	5	5	5	0	5	0	5	7	5	0	5	0	5	5	7	5	5
36	1	5	5	1	5	5	1	1	5	1	0	0	0	5	0	5	0	5	5	0	5	5	5	5	5	0	5	5	5	5	5	5	5	5	5	0	5	0	5	5	5	0	5	0	5	5	5	5	5
	5	5	1	5	1	1	1	5	5	1	0	0	0	5	0	5	0	5	1	0	5	5	5	5	5	0	5	5	5	5	5	5	1	2	5	0	5	0	5	5	5	0	5	0	5	5	5	5	5
	0	0	0	0	0	0	0	0	0	0	0	0	0	0	0	0	0	0	0	0	0	0	0	0	0	0	0	0	0	0	0	0	0	0	0	0	0	0	0	0	0	0	0	0	0	0	0	0	0
	1	5	5	5	5	5	1	5	5	1	0	0	0	1	0	5	0	5	5	0	5	5	5	5	5	0	5	5	5	5	5	5	5	5	5	0	5	0	5	5	5	0	5	0	5	5	5	5	5
	5	5	1	5	5	5	5	1	5	7	0	0	0	5	0	5	0	5	5	0	5	5	5	5	5	0	5	5	5	5	5	5	5	5	5	0	5	0	5	5	5	0	5	0	5	5	5	5	5
	5	5	5	5	5	1	5	5	1	5	0	0	0	5	0	5	0	1	5	0	5	5	5	5	5	0	5	5	5	5	5	5	5	5	5	0	5	0	5	5	5	0	5	0	5	5	5	5	5
	5	5	5	5	5	1	5	5	5	1	0	0	0	5	0	5	0	5	5	0	5	5	5	5	5	0	5	5	5	5	5	5	5	5	5	0	5	0	5	5	5	0	5	0	7	5	5	5	5
	1	5	5	5	5	5	5	5	5	5	0	0	0	1	0	5	0	5	5	0	5	5	5	5	5	0	5	5	5	5	5	5	5	5	5	0	5	0	5	5	5	0	5	0	5	5	5	5	1
	1	5	5	5	5	5	5	5	5	5	0	0	0	5	0	5	0	5	5	0	5	5	5	5	5	0	5	5	5	5	5	5	5	5	5	0	5	0	5	1	5	0	5	0	5	5	5	5	5
	5	5	5	1	5	1	5	5	5	1	0	0	0	5	0	5	0	5	5	0	5	5	5	5	5	0	5	5	5	5	5	5	5	5	5	0	5	0	5	5	5	0	5	0	5	5	5	5	5
	5	5	5	5	5	5	1	5	5	1	0	0	0	5	0	5	0	5	1	0	5	5	5	5	5	0	5	5	5	5	5	5	5	5	7	0	5	0	5	5	5	0	5	0	5	5	5	5	5
	1	5	5	1	5	5	1	1	5	5	0	0	0	5	0	5	0	5	5	0	5	5	5	7	5	0	5	5	5	5	5	5	5	5	5	0	5	0	5	5	5	0	5	0	5	5	5	5	5
	5	5	5	5	5	5	5	5	1	5	0	0	0	5	0	5	0	5	5	0	5	5	5	5	5	0	5	5	5	5	5	5	7	5	5	0	5	0	5	5	5	0	5	0	5	5	5	5	5
	5	5	5	1	5	1	1	1	5	5	0	0	0	5	0	5	0	5	5	0	5	5	5	5	5	0	5	5	5	5	5	5	5	5	5	0	5	0	5	5	5	0	5	0	5	5	5	5	5
	1	5	5	1	5	1	5	5	5	5	0	0	0	5	0	5	0	5	5	0	5	5	5	5	5	0	5	5	5	5	5	5	5	5	5	0	5	0	5	5	1	0	5	0	5	5	5	5	5
	5	5	5	5	5	5	5	5	5	5	0	0	0	5	0	5	0	5	5	0	5	5	5	5	5	0	5	5	5	5	5	5	5	1	5	0	5	0	5	5	5	0	5	0	5	5	5	5	1
	5	5	5	5	5	5	5	5	5	5	0	0	0	5	0	5	0	5	5	0	1	5	5	7	5	0	1	1	5	5	1	5	5	1	7	0	5	0	1	5	7	0	5	0	1	1	5	1	1
	0	0	0	0	0	0	0	0	0	0	0	0	0	0	0	0	0	0	0	0	0	0	0	0	0	0	0	0	0	0	0	0	0	0	0	0	0	0	0	0	0	0	0	0	0	0	0	0	0
	0	0	0	0	0	0	0	0	0	0	0	0	0	0	0	0	0	0	0	0	0	0	0	0	0	0	0	0	0	0	0	0	0	0	0	0	0	0	0	0	0	0	0	0	0	0	0	0	0
	5	5	5	5	5	5	5	5	5	5	0	0	0	5	0	5	0	7	5	0	5	7	7	5	5	0	1	5	5	5	1	5	1	7	5	0	5	0	5	5	5	0	5	0	5	5	5	5	7
	0	0	0	0	0	0	0	0	0	0	0	0	0	0	0	0	0	0	0	0	0	0	0	0	0	0	0	0	0	0	0	0	0	0	0	0	0	0	0	0	0	0	0	0	0	0	0	0	0
	5	5	5	5	5	5	5	5	5	5	0	0	0	5	0	5	0	5	5	0	5	5	5	5	5	0	5	5	5	5	1	5	1	5	1	0	5	0	5	1	5	0	5	0	5	5	5	5	5
	5	5	5	5	5	5	5	5	5	5	0	0	0	5	0	5	0	5	5	0	1	1	5	5	5	0	5	5	5	5	1	5	5	1	5	0	5	0	5	5	1	0	5	0	5	5	5	5	1
	5	5	5	5	5	5	5	5	5	5	0	0	0	5	0	5	0	5	5	0	5	5	5	5	5	0	5	5	5	5	5	5	5	5	5	0	5	0	5	5	5	0	5	0	5	5	5	5	5
	5	5	5	5	5	5	5	5	5	5	0	0	0	5	0	5	0	5	5	0	5	5	5	7	5	0	5	5	5	5	5	5	5	5	5	0	5	0	5	5	5	0	5	0	5	5	5	5	5
	5	5	5	5	5	5	5	5	5	5	0	0	0	5	0	5	0	5	5	0	5	5	5	5	5	0	5	5	5	5	5	5	5	5	5	0	5	0	5	5	5	0	5	0	5	5	5	5	5
	5	5	5	5	5	5	5	5	5	5	0	0	0	5	0	5	0	5	5	0	5	5	5	5	5	0	5	5	5	5	5	5	5	5	5	0	5	0	5	5	5	0	5	0	5	5	5	5	5
	5	5	5	5	5	5	5	5	5	5	0	0	0	5	0	5	0	5	5	0	5	5	5	5	5	0	5	5	5	5	5	5	5	5	5	0	5	0	5	5	5	0	5	0	5	5	5	5	5
	5	5	5	5	5	5	5	5	5	5	0	0	0	5	0	5	0	5	5	0	5	6	5	5	5	0	5	5	5	5	5	5	6	6	6	0	1	0	5	5	5	0	5	0	1	5	7	5	5
	0	0	0	0	0	0	0	0	0	0	0	0	0	0	0	0	0	0	0	0	0	0	0	0	0	0	0	0	0	0	0	0	0	0	0	0	0	0	0	0	0	0	0	0	0	0	0	0	0
	0	0	0	0	0	0	0	0	0	0	0	0	0	0	0	0	0	0	0	0	0	0	0	0	0	0	0	0	0	0	0	0	0	0	0	0	0	0	0	0	0	0	0	0	0	0	0	0	0
	5	5	5	5	5	5	5	5	5	5	0	0	0	5	0	5	0	5	5	0	5	5	5	5	5	0	5	5	5	5	5	5	5	5	5	0	5	0	5	5	7	0	5	0	5	5	5	5	5
	5	5	5	5	5	5	5	5	5	5	0	0	0	5	0	5	0	5	5	0	5	5	5	5	5	0	5	5	5	5	5	5	5	1	5	0	5	0	5	5	5	0	5	0	5	5	7	5	7
	0	0	0	0	0	0	0	0	0	0	0	0	0	0	0	0	0	0	0	0	0	0	0	0	0	0	0	0	0	0	0	0	0	0	0	0	0	0	0	0	0	0	0	0	0	0	0	0	0
	5	5	5	5	5	5	5	5	5	5	0	0	0	5	0	5	0	5	5	0	7	5	5	5	5	0	5	5	5	5	5	5	5	5	5	0	5	0	5	5	5	0	5	0	5	5	5	5	5
	5	5	5	5	5	5	5	5	5	5	0	0	0	5	0	5	0	5	5	0	5	5	5	7	5	0	5	5	5	5	5	5	5	5	5	0	5	0	5	7	5	0	5	0	5	5	5	5	7
	5	5	5	5	5	5	5	5	5	5	0	0	0	5	0	5	0	5	5	0	5	5	5	5	5	0	5	5	5	5	7	5	5	5	5	0	5	0	5	5	5	0	5	0	5	5	7	5	5
	5	5	5	5	5	5	5	5	5	5	0	0	0	5	0	5	0	5	5	0	5	5	5	5	5	0	5	5	5	5	5	5	5	5	5	0	5	0	5	5	5	0	5	0	5	5	5	5	5
	5	5	5	5	5	5	5	5	5	5	0	0	0	5	0	5	0	5	5	0	5	7	5	5	5	0	5	5	5	5	5	5	5	5	5	0	5	0	5	5	5	0	5	0	5	5	5	7	5
	5	5	5	5	5	5	5	5	5	5	0	0	0	5	0	5	0	5	5	0	7	5	5	5	5	0	7	5	5	5	5	5	5	5	5	0	5	0	5	5	7	0	5	0	5	7	7	5	5
	5	5	5	5	5	5	5	5	5	5	0	0	0	5	0	5	0	5	5	0	7	7	7	7	7	0	7	7	5	5	7	7	7	7	7	0	7	0	7	7	7	0	5	0	7	1	5	7	7
	0	0	0	0	0	0	0	0	0	0	0	0	0	0	0	0	0	0	0	0	0	0	0	0	0	0	0	0	0	0	0	0	0	0	0	0	0	0	0	0	0	0	0	0	0	0	0	0	0
	5	5	5	5	5	5	5	5	5	5	0	0	0	5	0	5	0	5	5	0	5	5	5	5	5	0	5	5	5	5	7	5	5	5	5	0	5	0	5	7	7	0	5	0	7	5	7	5	7
	5	5	5	5	5	5	5	5	5	5	0	0	0	5	0	5	0	5	5	0	5	7	7	7	7	0	7	7	7	5	7	5	5	7	7	0	5	0	7	7	7	0	5	0	5	7	7	7	7
	0	0	0	0	0	0	0	0	0	0	0	0	0	0	0	0	0	0	0	0	0	0	0	0	0	0	0	0	0	0	0	0	0	0	0	0	0	0	0	0	0	0	0	0	0	0	0	0	0
	5	5	5	5	5	5	5	5	5	5	0	0	0	5	0	5	0	5	5	0	7	7	7	7	7	0	5	5	5	5	7	7	7	7	7	0	5	0	5	5	5	0	5	0	5	7	7	7	7
	5	5	7	5	5	5	5	7	5	5	0	0	0	5	0	5	0	5	5	0	5	5	7	7	5	0	5	5	5	5	7	5	5	5	5	0	5	0	5	7	5	0	5	0	5	5	7	5	5
37	1	5	5	1	5	5	1	1	5	1	0	0	0	5	0	5	0	5	5	0	5	5	5	5	5	0	5	5	5	5	5	5	5	5	5	0	5	0	5	5	5	0	5	0	5	5	5	5	5
	5	5	1	5	1	1	1	5	5	1	0	0	0	5	0	5	0	5	1	0	5	5	5	5	5	0	5	5	5	5	5	5	1	2	5	0	5	0	5	5	5	0	5	0	5	5	5	5	5
	0	0	0	0	0	0	0	0	0	0	0	0	0	0	0	0	0	0	0	0	0	0	0	0	0	0	0	0	0	0	0	0	0	0	0	0	0	0	0	0	0	0	0	0	0	0	0	0	0
	1	5	1	1	5	5	1	1	5	1	0	0	0	1	0	5	0	5	1	0	5	5	5	5	5	0	5	5	5	5	5	5	5	5	5	0	5	0	5	5	5	0	5	0	5	5	5	5	5
	0	0	0	0	0	0	0	0	0	0	0	0	0	0	0	0	0	0	0	0	0	0	0	0	0	0	0	0	0	0	0	0	0	0	0	0	0	0	0	0	0	0	0	0	0	0	0	0	0
	5	5	5	5	5	1	5	5	1	5	0	0	0	5	0	5	0	1	5	0	5	5	5	5	5	0	5	5	5	5	5	5	5	5	5	0	5	0	5	5	5	0	5	0	5	5	5	5	5
	5	5	5	5	5	1	5	5	5	1	0	0	0	5	0	5	0	5	5	0	5	5	5	5	5	0	5	5	5	5	5	5	5	5	5	0	5	0	5	5	5	0	5	0	7	5	5	5	5
	1	5	5	5	5	5	5	5	5	5	0	0	0	1	0	5	0	5	5	0	5	5	5	5	5	0	5	5	5	5	5	5	5	5	5	0	5	0	5	5	5	0	5	0	5	5	5	5	1
	1	5	5	5	5	5	5	5	5	5	0	0	0	5	0	5	0	5	5	0	5	5	5	5	5	0	5	5	5	5	5	5	5	5	5	0	5	0	5	1	5	0	5	0	5	5	5	5	5
	5	5	5	1	5	1	5	5	5	1	0	0	0	5	0	5	0	5	5	0	5	5	5	5	5	0	5	5	5	5	5	5	5	5	5	0	5	0	5	5	5	0	5	0	5	5	5	5	5
	5	5	5	5	5	5	1	5	5	1	0	0	0	5	0	5	0	5	1	0	5	5	5	5	5	0	5	5	5	5	5	5	5	5	7	0	5	0	5	5	5	0	5	0	5	5	5	5	5
	1	5	5	1	5	5	1	1	5	5	0	0	0	5	0	5	0	5	5	0	5	5	5	7	5	0	5	5	5	5	5	5	5	5	5	0	5	0	5	5	5	0	5	0	5	5	5	5	5
	5	5	5	5	5	5	5	5	1	5	0	0	0	5	0	5	0	5	5	0	5	5	5	5	5	0	5	5	5	5	5	5	7	5	5	0	5	0	5	5	5	0	5	0	5	5	5	5	5
	5	5	5	1	5	1	1	1	5	5	0	0	0	5	0	5	0	5	5	0	5	5	5	5	5	0	5	5	5	5	5	5	5	5	5	0	5	0	5	5	5	0	5	0	5	5	5	5	5
	1	5	5	1	5	1	5	5	5	5	0	0	0	5	0	5	0	5	5	0	5	5	5	5	5	0	5	5	5	5	5	5	5	5	5	0	5	0	5	5	1	0	5	0	5	5	5	5	5
	5	5	5	5	5	5	5	5	5	5	0	0	0	5	0	5	0	5	5	0	5	5	5	5	5	0	5	5	5	5	5	5	5	1	5	0	5	0	5	5	5	0	5	0	5	5	5	5	1
	5	5	5	5	5	5	5	5	5	5	0	0	0	5	0	5	0	5	5	0	1	5	5	7	5	0	1	1	5	5	1	5	5	1	7	0	5	0	1	5	7	0	5	0	1	1	5	1	1
	0	0	0	0	0	0	0	0	0	0	0	0	0	0	0	0	0	0	0	0	0	0	0	0	0	0	0	0	0	0	0	0	0	0	0	0	0	0	0	0	0	0	0	0	0	0	0	0	0
	0	0	0	0	0	0	0	0	0	0	0	0	0	0	0	0	0	0	0	0	0	0	0	0	0	0	0	0	0	0	0	0	0	0	0	0	0	0	0	0	0	0	0	0	0	0	0	0	0
	5	5	5	5	5	5	5	5	5	5	0	0	0	5	0	5	0	7	5	0	5	7	7	5	5	0	1	5	5	5	1	5	1	7	5	0	5	0	5	5	5	0	5	0	5	5	5	5	7
	0	0	0	0	0	0	0	0	0	0	0	0	0	0	0	0	0	0	0	0	0	0	0	0	0	0	0	0	0	0	0	0	0	0	0	0	0	0	0	0	0	0	0	0	0	0	0	0	0
	5	5	5	5	5	5	5	5	5	5	0	0	0	5	0	5	0	5	5	0	5	5	5	5	5	0	5	5	5	5	1	5	1	5	1	0	5	0	5	1	5	0	5	0	5	5	5	5	5
	5	5	5	5	5	5	5	5	5	5	0	0	0	5	0	5	0	5	5	0	1	1	5	5	5	0	5	5	5	5	1	5	5	1	5	0	5	0	5	5	1	0	5	0	5	5	5	5	1
	5	5	5	5	5	5	5	5	5	5	0	0	0	5	0	5	0	5	5	0	5	5	5	5	5	0	5	5	5	5	5	5	5	5	5	0	5	0	5	5	5	0	5	0	5	5	5	5	5
	5	5	5	5	5	5	5	5	5	5	0	0	0	5	0	5	0	5	5	0	5	5	5	7	5	0	5	5	5	5	5	5	5	5	5	0	5	0	5	5	5	0	5	0	5	5	5	5	5
	5	5	5	5	5	5	5	5	5	5	0	0	0	5	0	5	0	5	5	0	5	5	5	5	5	0	5	5	5	5	5	5	5	5	5	0	5	0	5	5	5	0	5	0	5	5	5	5	5
	5	5	5	5	5	5	5	5	5	5	0	0	0	5	0	5	0	5	5	0	5	5	5	5	5	0	5	5	5	5	5	5	5	5	5	0	5	0	5	5	5	0	5	0	5	5	5	5	5
	5	5	5	5	5	5	5	5	5	5	0	0	0	5	0	5	0	5	5	0	5	5	5	5	5	0	5	5	5	5	5	5	5	5	5	0	5	0	5	5	5	0	5	0	5	5	5	5	5
	5	5	5	5	5	5	5	5	5	5	0	0	0	5	0	5	0	5	5	0	5	6	5	5	5	0	5	5	5	5	5	5	6	6	6	0	1	0	5	5	5	0	5	0	1	5	7	5	5
	0	0	0	0	0	0	0	0	0	0	0	0	0	0	0	0	0	0	0	0	0	0	0	0	0	0	0	0	0	0	0	0	0	0	0	0	0	0	0	0	0	0	0	0	0	0	0	0	0
	0	0	0	0	0	0	0	0	0	0	0	0	0	0	0	0	0	0	0	0	0	0	0	0	0	0	0	0	0	0	0	0	0	0	0	0	0	0	0	0	0	0	0	0	0	0	0	0	0
	5	5	5	5	5	5	5	5	5	5	0	0	0	5	0	5	0	5	5	0	5	5	5	5	5	0	5	5	5	5	5	5	5	5	5	0	5	0	5	5	7	0	5	0	5	5	5	5	5
	5	5	5	5	5	5	5	5	5	5	0	0	0	5	0	5	0	5	5	0	5	5	5	5	5	0	5	5	5	5	5	5	5	1	5	0	5	0	5	5	5	0	5	0	5	5	7	5	7
	0	0	0	0	0	0	0	0	0	0	0	0	0	0	0	0	0	0	0	0	0	0	0	0	0	0	0	0	0	0	0	0	0	0	0	0	0	0	0	0	0	0	0	0	0	0	0	0	0
	5	5	5	5	5	5	5	5	5	5	0	0	0	5	0	5	0	5	5	0	7	5	5	5	5	0	5	5	5	5	5	5	5	5	5	0	5	0	5	5	5	0	5	0	5	5	5	5	5
	5	5	5	5	5	5	5	5	5	5	0	0	0	5	0	5	0	5	5	0	5	5	5	7	5	0	5	5	5	5	5	5	5	5	5	0	5	0	5	7	5	0	5	0	5	5	5	5	7
	5	5	5	5	5	5	5	5	5	5	0	0	0	5	0	5	0	5	5	0	5	5	5	5	5	0	5	5	5	5	7	5	5	5	5	0	5	0	5	5	5	0	5	0	5	5	7	5	5
	5	5	5	5	5	5	5	5	5	5	0	0	0	5	0	5	0	5	5	0	5	5	5	5	5	0	5	5	5	5	5	5	5	5	5	0	5	0	5	5	5	0	5	0	5	5	5	5	5
	5	5	5	5	5	5	5	5	5	5	0	0	0	5	0	5	0	5	5	0	5	7	5	5	5	0	5	5	5	5	5	5	5	5	5	0	5	0	5	5	5	0	5	0	5	5	5	7	5
	5	5	5	5	5	5	5	5	5	5	0	0	0	5	0	5	0	5	5	0	7	5	5	5	5	0	7	5	5	5	5	5	5	5	5	0	5	0	5	5	7	0	5	0	5	7	7	5	5
	5	5	5	5	5	5	5	5	5	5	0	0	0	5	0	5	0	5	5	0	7	7	7	7	7	0	7	7	5	5	7	7	7	7	7	0	7	0	7	7	7	0	5	0	7	1	5	7	7
	0	0	0	0	0	0	0	0	0	0	0	0	0	0	0	0	0	0	0	0	0	0	0	0	0	0	0	0	0	0	0	0	0	0	0	0	0	0	0	0	0	0	0	0	0	0	0	0	0
	5	5	5	5	5	5	5	5	5	5	0	0	0	5	0	5	0	5	5	0	5	5	5	5	5	0	5	5	5	5	7	5	5	5	5	0	5	0	5	7	7	0	5	0	7	5	7	5	7
	5	5	5	5	5	5	5	5	5	5	0	0	0	5	0	5	0	5	5	0	5	7	7	7	7	0	7	7	7	5	7	5	5	7	7	0	5	0	7	7	7	0	5	0	5	7	7	7	7
	0	0	0	0	0	0	0	0	0	0	0	0	0	0	0	0	0	0	0	0	0	0	0	0	0	0	0	0	0	0	0	0	0	0	0	0	0	0	0	0	0	0	0	0	0	0	0	0	0
	5	5	5	5	5	5	5	5	5	5	0	0	0	5	0	5	0	5	5	0	7	7	7	7	7	0	5	5	5	5	7	7	7	7	7	0	5	0	5	5	5	0	5	0	5	7	7	7	7
	5	5	7	5	5	5	5	7	5	5	0	0	0	5	0	5	0	5	5	0	5	5	7	7	5	0	5	5	5	5	7	5	5	5	5	0	5	0	5	7	5	0	5	0	5	5	7	5	5
38	1	5	5	1	5	5	1	1	5	1	0	0	0	5	0	5	0	5	5	0	5	5	5	5	5	0	5	5	5	5	5	5	5	5	5	0	5	0	5	5	5	0	5	0	5	5	5	5	5
	5	5	1	5	1	1	1	5	5	1	0	0	0	5	0	5	0	5	1	0	5	5	5	5	5	0	5	5	5	5	5	5	1	2	5	0	5	0	5	5	5	0	5	0	5	5	5	5	5
	0	0	0	0	0	0	0	0	0	0	0	0	0	0	0	0	0	0	0	0	0	0	0	0	0	0	0	0	0	0	0	0	0	0	0	0	0	0	0	0	0	0	0	0	0	0	0	0	0
	1	5	1	1	5	5	1	1	5	1	0	0	0	1	0	5	0	5	1	0	5	5	5	5	5	0	5	5	5	5	5	5	5	5	5	0	5	0	5	5	5	0	5	0	5	5	5	5	5
	0	0	0	0	0	0	0	0	0	0	0	0	0	0	0	0	0	0	0	0	0	0	0	0	0	0	0	0	0	0	0	0	0	0	0	0	0	0	0	0	0	0	0	0	0	0	0	0	0
	5	5	5	5	5	1	5	5	1	5	0	0	0	5	0	5	0	1	5	0	5	5	5	5	5	0	5	5	5	5	5	5	5	5	5	0	5	0	5	5	5	0	5	0	5	5	5	5	5
	5	5	5	5	5	1	5	5	5	1	0	0	0	5	0	5	0	5	5	0	5	5	5	5	5	0	5	5	5	5	5	5	5	5	5	0	5	0	5	5	5	0	5	0	7	5	5	5	5
	1	5	5	5	5	5	5	5	5	5	0	0	0	1	0	5	0	5	5	0	5	5	5	5	5	0	5	5	5	5	5	5	5	5	5	0	5	0	5	5	5	0	5	0	5	5	5	5	1
	1	5	5	5	5	5	5	5	5	5	0	0	0	5	0	5	0	5	5	0	5	5	5	5	5	0	5	5	5	5	5	5	5	5	5	0	5	0	5	1	5	0	5	0	5	5	5	5	5
	5	5	5	1	5	1	5	5	5	1	0	0	0	5	0	5	0	5	5	0	5	5	5	5	5	0	5	5	5	5	5	5	5	5	5	0	5	0	5	5	5	0	5	0	5	5	5	5	5
	5	5	5	5	5	5	1	5	5	1	0	0	0	5	0	5	0	5	1	0	5	5	5	5	5	0	5	5	5	5	5	5	5	5	7	0	5	0	5	5	5	0	5	0	5	5	5	5	5
	1	5	5	1	5	5	1	1	5	5	0	0	0	5	0	5	0	5	5	0	5	5	5	7	5	0	5	5	5	5	5	5	5	5	5	0	5	0	5	5	5	0	5	0	5	5	5	5	5
	5	5	5	5	5	5	5	5	1	5	0	0	0	5	0	5	0	5	5	0	5	5	5	5	5	0	5	5	5	5	5	5	7	5	5	0	5	0	5	5	5	0	5	0	5	5	5	5	5
	5	5	5	1	5	1	1	1	5	5	0	0	0	5	0	5	0	5	5	0	5	5	5	5	5	0	5	5	5	5	5	5	5	5	5	0	5	0	5	5	5	0	5	0	5	5	5	5	5
	1	5	5	1	5	1	5	5	5	5	0	0	0	5	0	5	0	5	5	0	5	5	5	5	5	0	5	5	5	5	5	5	5	5	5	0	5	0	5	5	1	0	5	0	5	5	5	5	5
	5	5	5	5	5	5	5	5	5	5	0	0	0	5	0	5	0	5	5	0	5	5	5	5	5	0	5	5	5	5	5	5	5	1	5	0	5	0	5	5	5	0	5	0	5	5	5	5	1
	5	5	5	5	5	5	5	5	5	5	0	0	0	5	0	5	0	5	5	0	1	5	5	7	5	0	1	1	5	5	1	5	5	1	7	0	5	0	1	5	7	0	5	0	1	1	5	1	1
	0	0	0	0	0	0	0	0	0	0	0	0	0	0	0	0	0	0	0	0	0	0	0	0	0	0	0	0	0	0	0	0	0	0	0	0	0	0	0	0	0	0	0	0	0	0	0	0	0
	0	0	0	0	0	0	0	0	0	0	0	0	0	0	0	0	0	0	0	0	0	0	0	0	0	0	0	0	0	0	0	0	0	0	0	0	0	0	0	0	0	0	0	0	0	0	0	0	0
	5	5	5	5	5	5	5	5	5	5	0	0	0	5	0	5	0	7	5	0	5	7	7	5	5	0	1	5	5	5	1	5	1	7	5	0	5	0	5	5	5	0	5	0	5	5	5	5	7
	0	0	0	0	0	0	0	0	0	0	0	0	0	0	0	0	0	0	0	0	0	0	0	0	0	0	0	0	0	0	0	0	0	0	0	0	0	0	0	0	0	0	0	0	0	0	0	0	0
	5	5	5	5	5	5	5	5	5	5	0	0	0	5	0	5	0	5	5	0	5	5	5	5	5	0	5	5	5	5	1	5	1	5	1	0	5	0	5	1	5	0	5	0	5	5	5	5	5
	5	5	5	5	5	5	5	5	5	5	0	0	0	5	0	5	0	5	5	0	1	1	5	5	5	0	5	5	5	5	1	5	5	1	5	0	5	0	5	5	1	0	5	0	5	5	5	5	1
	5	5	5	5	5	5	5	5	5	5	0	0	0	5	0	5	0	5	5	0	5	5	5	5	5	0	5	5	5	5	5	5	5	5	5	0	5	0	5	5	5	0	5	0	5	5	5	5	5
	5	5	5	5	5	5	5	5	5	5	0	0	0	5	0	5	0	5	5	0	5	5	5	7	5	0	5	5	5	5	5	5	5	5	5	0	5	0	5	5	5	0	5	0	5	5	5	5	5
	5	5	5	5	5	5	5	5	5	5	0	0	0	5	0	5	0	5	5	0	5	5	5	5	5	0	5	5	5	5	5	5	5	5	5	0	5	0	5	5	5	0	5	0	5	5	5	5	5
	5	5	5	5	5	5	5	5	5	5	0	0	0	5	0	5	0	5	5	0	5	5	5	5	5	0	5	5	5	5	5	5	5	5	5	0	5	0	5	5	5	0	5	0	5	5	5	5	5
	5	5	5	5	5	5	5	5	5	5	0	0	0	5	0	5	0	5	5	0	5	5	5	5	5	0	5	5	5	5	5	5	5	5	5	0	5	0	5	5	5	0	5	0	5	5	5	5	5
	5	5	5	5	5	5	5	5	5	5	0	0	0	5	0	5	0	5	5	0	5	6	5	5	5	0	5	5	5	5	5	5	6	6	6	0	1	0	5	5	5	0	5	0	1	5	7	5	5
	0	0	0	0	0	0	0	0	0	0	0	0	0	0	0	0	0	0	0	0	0	0	0	0	0	0	0	0	0	0	0	0	0	0	0	0	0	0	0	0	0	0	0	0	0	0	0	0	0
	0	0	0	0	0	0	0	0	0	0	0	0	0	0	0	0	0	0	0	0	0	0	0	0	0	0	0	0	0	0	0	0	0	0	0	0	0	0	0	0	0	0	0	0	0	0	0	0	0
	5	5	5	5	5	5	5	5	5	5	0	0	0	5	0	5	0	5	5	0	5	5	5	5	5	0	5	5	5	5	5	5	5	5	5	0	5	0	5	5	7	0	5	0	5	5	5	5	5
	5	5	5	5	5	5	5	5	5	5	0	0	0	5	0	5	0	5	5	0	5	5	5	5	5	0	5	5	5	5	5	5	5	1	5	0	5	0	5	5	5	0	5	0	5	5	7	5	7
	0	0	0	0	0	0	0	0	0	0	0	0	0	0	0	0	0	0	0	0	0	0	0	0	0	0	0	0	0	0	0	0	0	0	0	0	0	0	0	0	0	0	0	0	0	0	0	0	0
	5	5	5	5	5	5	5	5	5	5	0	0	0	5	0	5	0	5	5	0	7	5	5	5	5	0	5	5	5	5	5	5	5	5	5	0	5	0	5	5	5	0	5	0	5	5	5	5	5
	5	5	5	5	5	5	5	5	5	5	0	0	0	5	0	5	0	5	5	0	5	5	5	7	5	0	5	5	5	5	5	5	5	5	5	0	5	0	5	7	5	0	5	0	5	5	5	5	7
	5	5	5	5	5	5	5	5	5	5	0	0	0	5	0	5	0	5	5	0	5	5	5	5	5	0	5	5	5	5	7	5	5	5	5	0	5	0	5	5	5	0	5	0	5	5	7	5	5
	5	5	5	5	5	5	5	5	5	5	0	0	0	5	0	5	0	5	5	0	5	5	5	5	5	0	5	5	5	5	5	5	5	5	5	0	5	0	5	5	5	0	5	0	5	5	5	5	5
	5	5	5	5	5	5	5	5	5	5	0	0	0	5	0	5	0	5	5	0	5	7	5	5	5	0	5	5	5	5	5	5	5	5	5	0	5	0	5	5	5	0	5	0	5	5	5	7	5
	5	5	5	5	5	5	5	5	5	5	0	0	0	5	0	5	0	5	5	0	7	5	5	5	5	0	7	5	5	5	5	5	5	5	5	0	5	0	5	5	7	0	5	0	5	7	7	5	5
	5	5	5	5	5	5	5	5	5	5	0	0	0	5	0	5	0	5	5	0	7	7	7	7	7	0	7	7	5	5	7	7	7	7	7	0	7	0	7	7	7	0	5	0	7	1	5	7	7
	0	0	0	0	0	0	0	0	0	0	0	0	0	0	0	0	0	0	0	0	0	0	0	0	0	0	0	0	0	0	0	0	0	0	0	0	0	0	0	0	0	0	0	0	0	0	0	0	0
	5	5	5	5	5	5	5	5	5	5	0	0	0	5	0	5	0	5	5	0	5	5	5	5	5	0	5	5	5	5	7	5	5	5	5	0	5	0	5	7	7	0	5	0	7	5	7	5	7
	5	5	5	5	5	5	5	5	5	5	0	0	0	5	0	5	0	5	5	0	5	7	7	7	7	0	7	7	7	5	7	5	5	7	7	0	5	0	7	7	7	0	5	0	5	7	7	7	7
	0	0	0	0	0	0	0	0	0	0	0	0	0	0	0	0	0	0	0	0	0	0	0	0	0	0	0	0	0	0	0	0	0	0	0	0	0	0	0	0	0	0	0	0	0	0	0	0	0
	5	5	5	5	5	5	5	5	5	5	0	0	0	5	0	5	0	5	5	0	7	7	7	7	7	0	5	5	5	5	7	7	7	7	7	0	5	0	5	5	5	0	5	0	5	7	7	7	7
	5	5	7	5	5	5	5	7	5	5	0	0	0	5	0	5	0	5	5	0	5	5	7	7	5	0	5	5	5	5	7	5	5	5	5	0	5	0	5	7	5	0	5	0	5	5	7	5	5
39	1	5	5	1	5	5	1	1	5	1	0	0	0	5	0	5	0	5	5	0	5	5	5	5	5	0	5	5	5	5	5	5	5	5	5	0	5	0	5	5	5	0	5	0	5	5	5	5	5
	5	5	1	5	1	1	1	5	5	1	0	0	0	5	0	5	0	5	1	0	5	5	5	5	5	0	5	5	5	5	5	5	1	2	5	0	5	0	5	5	5	0	5	0	5	5	5	5	5
	0	0	0	0	0	0	0	0	0	0	0	0	0	0	0	0	0	0	0	0	0	0	0	0	0	0	0	0	0	0	0	0	0	0	0	0	0	0	0	0	0	0	0	0	0	0	0	0	0
	1	5	1	1	5	5	1	1	5	1	0	0	0	1	0	5	0	5	1	0	5	5	5	5	5	0	5	5	5	5	5	5	5	5	5	0	5	0	5	5	5	0	5	0	5	5	5	5	5
	0	0	0	0	0	0	0	0	0	0	0	0	0	0	0	0	0	0	0	0	0	0	0	0	0	0	0	0	0	0	0	0	0	0	0	0	0	0	0	0	0	0	0	0	0	0	0	0	0
	5	5	5	5	5	1	5	5	1	5	0	0	0	5	0	5	0	1	5	0	5	5	5	5	5	0	5	5	5	5	5	5	5	5	5	0	5	0	5	5	5	0	5	0	5	5	5	5	5
	5	5	5	5	5	1	5	5	5	1	0	0	0	5	0	5	0	5	5	0	5	5	5	5	5	0	5	5	5	5	5	5	5	5	5	0	5	0	5	5	5	0	5	0	7	5	5	5	5
	1	5	5	5	5	5	5	5	5	5	0	0	0	1	0	5	0	5	5	0	5	5	5	5	5	0	5	5	5	5	5	5	5	5	5	0	5	0	5	5	5	0	5	0	5	5	5	5	1
	1	5	5	5	5	5	5	5	5	5	0	0	0	5	0	5	0	5	5	0	5	5	5	5	5	0	5	5	5	5	5	5	5	5	5	0	5	0	5	1	5	0	5	0	5	5	5	5	5
	5	5	5	1	5	1	5	5	5	1	0	0	0	5	0	5	0	5	5	0	5	5	5	5	5	0	5	5	5	5	5	5	5	5	5	0	5	0	5	5	5	0	5	0	5	5	5	5	5
	5	5	5	5	5	5	1	5	5	1	0	0	0	5	0	5	0	5	1	0	5	5	5	5	5	0	5	5	5	5	5	5	5	5	7	0	5	0	5	5	5	0	5	0	5	5	5	5	5
	1	5	5	1	5	5	1	1	5	5	0	0	0	5	0	5	0	5	5	0	5	5	5	7	5	0	5	5	5	5	5	5	5	5	5	0	5	0	5	5	5	0	5	0	5	5	5	5	5
	5	5	5	5	5	5	5	5	1	5	0	0	0	5	0	5	0	5	5	0	5	5	5	5	5	0	5	5	5	5	5	5	7	5	5	0	5	0	5	5	5	0	5	0	5	5	5	5	5
	5	5	5	1	5	1	1	1	5	5	0	0	0	5	0	5	0	5	5	0	5	5	5	5	5	0	5	5	5	5	5	5	5	5	5	0	5	0	5	5	5	0	5	0	5	5	5	5	5
	1	5	5	1	5	1	5	5	5	5	0	0	0	5	0	5	0	5	5	0	5	5	5	5	5	0	5	5	5	5	5	5	5	5	5	0	5	0	5	5	1	0	5	0	5	5	5	5	5
	5	5	5	5	5	5	5	5	5	5	0	0	0	5	0	5	0	5	5	0	5	5	5	5	5	0	5	5	5	5	5	5	5	1	5	0	5	0	5	5	5	0	5	0	5	5	5	5	1
	5	5	5	5	5	5	5	5	5	5	0	0	0	5	0	5	0	5	5	0	1	5	5	7	5	0	1	1	5	5	1	5	5	1	7	0	5	0	1	5	7	0	5	0	1	1	5	1	1
	0	0	0	0	0	0	0	0	0	0	0	0	0	0	0	0	0	0	0	0	0	0	0	0	0	0	0	0	0	0	0	0	0	0	0	0	0	0	0	0	0	0	0	0	0	0	0	0	0
	0	0	0	0	0	0	0	0	0	0	0	0	0	0	0	0	0	0	0	0	0	0	0	0	0	0	0	0	0	0	0	0	0	0	0	0	0	0	0	0	0	0	0	0	0	0	0	0	0
	5	5	5	5	5	5	5	5	5	5	0	0	0	5	0	5	0	7	5	0	5	7	7	5	5	0	1	5	5	5	1	5	1	7	5	0	5	0	5	5	5	0	5	0	5	5	5	5	7
	0	0	0	0	0	0	0	0	0	0	0	0	0	0	0	0	0	0	0	0	0	0	0	0	0	0	0	0	0	0	0	0	0	0	0	0	0	0	0	0	0	0	0	0	0	0	0	0	0
	5	5	5	5	5	5	5	5	5	5	0	0	0	5	0	5	0	5	5	0	5	5	5	5	5	0	5	5	5	5	1	5	1	5	1	0	5	0	5	1	5	0	5	0	5	5	5	5	5
	5	5	5	5	5	5	5	5	5	5	0	0	0	5	0	5	0	5	5	0	1	1	5	5	5	0	5	5	5	5	1	5	5	1	5	0	5	0	5	5	1	0	5	0	5	5	5	5	1
	5	5	5	5	5	5	5	5	5	5	0	0	0	5	0	5	0	5	5	0	5	5	5	5	5	0	5	5	5	5	5	5	5	5	5	0	5	0	5	5	5	0	5	0	5	5	5	5	5
	5	5	5	5	5	5	5	5	5	5	0	0	0	5	0	5	0	5	5	0	5	5	5	7	5	0	5	5	5	5	5	5	5	5	5	0	5	0	5	5	5	0	5	0	5	5	5	5	5
	5	5	5	5	5	5	5	5	5	5	0	0	0	5	0	5	0	5	5	0	5	5	5	5	5	0	5	5	5	5	5	5	5	5	5	0	5	0	5	5	5	0	5	0	5	5	5	5	5
	5	5	5	5	5	5	5	5	5	5	0	0	0	5	0	5	0	5	5	0	5	5	5	5	5	0	5	5	5	5	5	5	5	5	5	0	5	0	5	5	5	0	5	0	5	5	5	5	5
	5	5	5	5	5	5	5	5	5	5	0	0	0	5	0	5	0	5	5	0	5	5	5	5	5	0	5	5	5	5	5	5	5	5	5	0	5	0	5	5	5	0	5	0	5	5	5	5	5
	5	5	5	5	5	5	5	5	5	5	0	0	0	5	0	5	0	5	5	0	5	6	5	5	5	0	5	5	5	5	5	5	6	6	6	0	1	0	5	5	5	0	5	0	1	5	7	5	5
	0	0	0	0	0	0	0	0	0	0	0	0	0	0	0	0	0	0	0	0	0	0	0	0	0	0	0	0	0	0	0	0	0	0	0	0	0	0	0	0	0	0	0	0	0	0	0	0	0
	0	0	0	0	0	0	0	0	0	0	0	0	0	0	0	0	0	0	0	0	0	0	0	0	0	0	0	0	0	0	0	0	0	0	0	0	0	0	0	0	0	0	0	0	0	0	0	0	0
	5	5	5	5	5	5	5	5	5	5	0	0	0	5	0	5	0	5	5	0	5	5	5	5	5	0	5	5	5	5	5	5	5	5	5	0	5	0	5	5	7	0	5	0	5	5	5	5	5
	5	5	5	5	5	5	5	5	5	5	0	0	0	5	0	5	0	5	5	0	5	5	5	5	5	0	5	5	5	5	5	5	5	1	5	0	5	0	5	5	5	0	5	0	5	5	7	5	7
	0	0	0	0	0	0	0	0	0	0	0	0	0	0	0	0	0	0	0	0	0	0	0	0	0	0	0	0	0	0	0	0	0	0	0	0	0	0	0	0	0	0	0	0	0	0	0	0	0
	5	5	5	5	5	5	5	5	5	5	0	0	0	5	0	5	0	5	5	0	7	5	5	5	5	0	5	5	5	5	5	5	5	5	5	0	5	0	5	5	5	0	5	0	5	5	5	5	5
	5	5	5	5	5	5	5	5	5	5	0	0	0	5	0	5	0	5	5	0	5	5	5	7	5	0	5	5	5	5	5	5	5	5	5	0	5	0	5	7	5	0	5	0	5	5	5	5	7
	5	5	5	5	5	5	5	5	5	5	0	0	0	5	0	5	0	5	5	0	5	5	5	5	5	0	5	5	5	5	7	5	5	5	5	0	5	0	5	5	5	0	5	0	5	5	7	5	5
	5	5	5	5	5	5	5	5	5	5	0	0	0	5	0	5	0	5	5	0	5	5	5	5	5	0	5	5	5	5	5	5	5	5	5	0	5	0	5	5	5	0	5	0	5	5	5	5	5
	5	5	5	5	5	5	5	5	5	5	0	0	0	5	0	5	0	5	5	0	5	7	5	5	5	0	5	5	5	5	5	5	5	5	5	0	5	0	5	5	5	0	5	0	5	5	5	7	5
	5	5	5	5	5	5	5	5	5	5	0	0	0	5	0	5	0	5	5	0	7	5	5	5	5	0	7	5	5	5	5	5	5	5	5	0	5	0	5	5	7	0	5	0	5	7	7	5	5
	5	5	5	5	5	5	5	5	5	5	0	0	0	5	0	5	0	5	5	0	7	7	7	7	7	0	7	7	5	5	7	7	7	7	7	0	7	0	7	7	7	0	5	0	7	1	5	7	7
	0	0	0	0	0	0	0	0	0	0	0	0	0	0	0	0	0	0	0	0	0	0	0	0	0	0	0	0	0	0	0	0	0	0	0	0	0	0	0	0	0	0	0	0	0	0	0	0	0
	5	5	5	5	5	5	5	5	5	5	0	0	0	5	0	5	0	5	5	0	5	5	5	5	5	0	5	5	5	5	7	5	5	5	5	0	5	0	5	7	7	0	5	0	7	5	7	5	7
	5	5	5	5	5	5	5	5	5	5	0	0	0	5	0	5	0	5	5	0	5	7	7	7	7	0	7	7	7	5	7	5	5	7	7	0	5	0	7	7	7	0	5	0	5	7	7	7	7
	0	0	0	0	0	0	0	0	0	0	0	0	0	0	0	0	0	0	0	0	0	0	0	0	0	0	0	0	0	0	0	0	0	0	0	0	0	0	0	0	0	0	0	0	0	0	0	0	0
	5	5	5	5	5	5	5	5	5	5	0	0	0	5	0	5	0	5	5	0	7	7	7	7	7	0	5	5	5	5	7	7	7	7	7	0	5	0	1	7	7	0	5	0	7	7	7	7	7
	0	0	0	0	0	0	0	0	0	0	0	0	0	0	0	0	0	0	0	0	0	0	0	0	0	0	0	0	0	0	0	0	0	0	0	0	0	0	0	0	0	0	0	0	0	0	0	0	0
40	1	5	5	1	5	5	1	1	5	1	0	0	0	5	0	5	0	5	5	0	5	5	5	5	5	0	5	5	5	5	5	5	5	5	5	0	5	0	5	5	5	0	5	0	5	5	5	5	5
	5	5	1	5	1	1	1	5	5	1	0	0	0	5	0	5	0	5	1	0	5	5	5	5	5	0	5	5	5	5	5	5	1	2	5	0	5	0	5	5	5	0	5	0	5	5	5	5	5
	0	0	0	0	0	0	0	0	0	0	0	0	0	0	0	0	0	0	0	0	0	0	0	0	0	0	0	0	0	0	0	0	0	0	0	0	0	0	0	0	0	0	0	0	0	0	0	0	0
	1	5	1	1	5	5	1	1	5	1	0	0	0	1	0	5	0	5	1	0	5	5	5	5	5	0	5	5	5	5	5	5	5	5	5	0	5	0	5	5	5	0	5	0	5	5	5	5	5
	0	0	0	0	0	0	0	0	0	0	0	0	0	0	0	0	0	0	0	0	0	0	0	0	0	0	0	0	0	0	0	0	0	0	0	0	0	0	0	0	0	0	0	0	0	0	0	0	0
	5	5	5	5	5	1	5	5	1	5	0	0	0	5	0	5	0	1	5	0	5	5	5	5	5	0	5	5	5	5	5	5	5	5	5	0	5	0	5	5	5	0	5	0	5	5	5	5	5
	5	5	5	5	5	1	5	5	5	1	0	0	0	5	0	5	0	5	5	0	5	5	5	5	5	0	5	5	5	5	5	5	5	5	5	0	5	0	5	5	5	0	5	0	7	5	5	5	5
	1	5	5	5	5	5	5	5	5	5	0	0	0	1	0	5	0	5	5	0	5	5	5	5	5	0	5	5	5	5	5	5	5	5	5	0	5	0	5	5	5	0	5	0	5	5	5	5	1
	1	5	5	5	5	5	5	5	5	5	0	0	0	5	0	5	0	5	5	0	5	5	5	5	5	0	5	5	5	5	5	5	5	5	5	0	5	0	5	1	5	0	5	0	5	5	5	5	5
	5	5	5	1	5	1	5	5	5	1	0	0	0	5	0	5	0	5	5	0	5	5	5	5	5	0	5	5	5	5	5	5	5	5	5	0	5	0	5	5	5	0	5	0	5	5	5	5	5
	5	5	5	5	5	5	1	5	5	1	0	0	0	5	0	5	0	5	1	0	5	5	5	5	5	0	5	5	5	5	5	5	5	5	7	0	5	0	5	5	5	0	5	0	5	5	5	5	5
	1	5	5	1	5	5	1	1	5	5	0	0	0	5	0	5	0	5	5	0	5	5	5	7	5	0	5	5	5	5	5	5	5	5	5	0	5	0	5	5	5	0	5	0	5	5	5	5	5
	5	5	5	5	5	5	5	5	1	5	0	0	0	5	0	5	0	5	5	0	5	5	5	5	5	0	5	5	5	5	5	5	7	5	5	0	5	0	5	5	5	0	5	0	5	5	5	5	5
	5	5	5	1	5	1	1	1	5	5	0	0	0	5	0	5	0	5	5	0	5	5	5	5	5	0	5	5	5	5	5	5	5	5	5	0	5	0	5	5	5	0	5	0	5	5	5	5	5
	1	5	5	1	5	1	5	5	5	5	0	0	0	5	0	5	0	5	5	0	5	5	5	5	5	0	5	5	5	5	5	5	5	5	5	0	5	0	5	5	1	0	5	0	5	5	5	5	5
	5	5	5	5	5	5	5	5	5	5	0	0	0	5	0	5	0	5	5	0	5	5	5	5	5	0	5	5	5	5	5	5	5	1	5	0	5	0	5	5	5	0	5	0	5	5	5	5	1
	5	5	5	5	5	5	5	5	5	5	0	0	0	5	0	5	0	5	5	0	1	5	5	7	5	0	1	1	5	5	1	5	5	1	7	0	5	0	1	5	7	0	5	0	1	1	5	1	1
	0	0	0	0	0	0	0	0	0	0	0	0	0	0	0	0	0	0	0	0	0	0	0	0	0	0	0	0	0	0	0	0	0	0	0	0	0	0	0	0	0	0	0	0	0	0	0	0	0
	0	0	0	0	0	0	0	0	0	0	0	0	0	0	0	0	0	0	0	0	0	0	0	0	0	0	0	0	0	0	0	0	0	0	0	0	0	0	0	0	0	0	0	0	0	0	0	0	0
	5	5	5	5	5	5	5	5	5	5	0	0	0	5	0	5	0	7	5	0	5	7	7	5	5	0	1	5	5	5	1	5	1	7	5	0	5	0	5	5	5	0	5	0	5	5	5	5	7
	0	0	0	0	0	0	0	0	0	0	0	0	0	0	0	0	0	0	0	0	0	0	0	0	0	0	0	0	0	0	0	0	0	0	0	0	0	0	0	0	0	0	0	0	0	0	0	0	0
	5	5	5	5	5	5	5	5	5	5	0	0	0	5	0	5	0	5	5	0	5	5	5	5	5	0	5	5	5	5	1	5	1	5	1	0	5	0	5	1	5	0	5	0	5	5	5	5	5
	5	5	5	5	5	5	5	5	5	5	0	0	0	5	0	5	0	5	5	0	1	1	5	5	5	0	5	5	5	5	1	5	5	1	5	0	5	0	5	5	1	0	5	0	5	5	5	5	1
	5	5	5	5	5	5	5	5	5	5	0	0	0	5	0	5	0	5	5	0	5	5	5	5	5	0	5	5	5	5	5	5	5	5	5	0	5	0	5	5	5	0	5	0	5	5	5	5	5
	5	5	5	5	5	5	5	5	5	5	0	0	0	5	0	5	0	5	5	0	5	5	5	7	5	0	5	5	5	5	5	5	5	5	5	0	5	0	5	5	5	0	5	0	5	5	5	5	5
	5	5	5	5	5	5	5	5	5	5	0	0	0	5	0	5	0	5	5	0	5	5	5	5	5	0	5	5	5	5	5	5	5	5	5	0	5	0	5	5	5	0	5	0	5	5	5	5	5
	5	5	5	5	5	5	5	5	5	5	0	0	0	5	0	5	0	5	5	0	5	5	5	5	5	0	5	5	5	5	5	5	5	5	5	0	5	0	5	5	5	0	5	0	5	5	5	5	5
	5	5	5	5	5	5	5	5	5	5	0	0	0	5	0	5	0	5	5	0	5	5	5	5	5	0	5	5	5	5	5	5	5	5	5	0	5	0	5	5	5	0	5	0	5	5	5	5	5
	5	5	5	5	5	5	5	5	5	5	0	0	0	5	0	5	0	5	5	0	5	6	5	5	5	0	5	5	5	5	5	5	6	6	6	0	1	0	5	5	5	0	5	0	1	5	7	5	5
	0	0	0	0	0	0	0	0	0	0	0	0	0	0	0	0	0	0	0	0	0	0	0	0	0	0	0	0	0	0	0	0	0	0	0	0	0	0	0	0	0	0	0	0	0	0	0	0	0
	0	0	0	0	0	0	0	0	0	0	0	0	0	0	0	0	0	0	0	0	0	0	0	0	0	0	0	0	0	0	0	0	0	0	0	0	0	0	0	0	0	0	0	0	0	0	0	0	0
	5	5	5	5	5	5	5	5	5	5	0	0	0	5	0	5	0	5	5	0	5	5	5	5	5	0	5	5	5	5	5	5	5	5	5	0	5	0	5	5	7	0	5	0	5	5	5	5	5
	5	5	5	5	5	5	5	5	5	5	0	0	0	5	0	5	0	5	5	0	5	5	5	5	5	0	5	5	5	5	5	5	5	1	5	0	5	0	5	5	5	0	5	0	5	5	7	5	7
	0	0	0	0	0	0	0	0	0	0	0	0	0	0	0	0	0	0	0	0	0	0	0	0	0	0	0	0	0	0	0	0	0	0	0	0	0	0	0	0	0	0	0	0	0	0	0	0	0
	5	5	5	5	5	5	5	5	5	5	0	0	0	5	0	5	0	5	5	0	7	5	5	5	5	0	5	5	5	5	5	5	5	5	5	0	5	0	5	5	5	0	5	0	5	5	5	5	5
	5	5	5	5	5	5	5	5	5	5	0	0	0	5	0	5	0	5	5	0	7	5	5	7	5	0	5	5	5	5	7	5	5	5	5	0	5	0	5	7	5	0	5	0	5	1	5	5	5
	0	0	0	0	0	0	0	0	0	0	0	0	0	0	0	0	0	0	0	0	0	0	0	0	0	0	0	0	0	0	0	0	0	0	0	0	0	0	0	0	0	0	0	0	0	0	0	0	0
	5	5	5	5	5	5	5	5	5	5	0	0	0	5	0	5	0	5	5	0	5	5	5	5	5	0	5	5	5	5	5	5	5	5	5	0	5	0	5	5	5	0	5	0	5	5	5	5	5
	5	5	5	5	5	5	5	5	5	5	0	0	0	5	0	5	0	5	5	0	5	7	5	5	5	0	5	5	5	5	5	5	5	5	5	0	5	0	5	5	5	0	5	0	5	5	5	7	5
	5	5	5	5	5	5	5	5	5	5	0	0	0	5	0	5	0	5	5	0	7	5	5	5	5	0	7	5	5	5	5	5	5	5	5	0	5	0	5	5	7	0	5	0	5	7	7	5	5
	5	5	5	5	5	5	5	5	5	5	0	0	0	5	0	5	0	5	5	0	7	7	7	7	7	0	7	7	5	5	7	7	7	7	7	0	7	0	7	7	7	0	5	0	7	1	5	7	7
	0	0	0	0	0	0	0	0	0	0	0	0	0	0	0	0	0	0	0	0	0	0	0	0	0	0	0	0	0	0	0	0	0	0	0	0	0	0	0	0	0	0	0	0	0	0	0	0	0
	5	5	5	5	5	5	5	5	5	5	0	0	0	5	0	5	0	5	5	0	5	5	5	5	5	0	5	5	5	5	7	5	5	5	5	0	5	0	5	7	7	0	5	0	7	5	7	5	7
	5	5	5	5	5	5	5	5	5	5	0	0	0	5	0	5	0	5	5	0	5	7	7	7	7	0	7	7	7	5	7	5	5	7	7	0	5	0	7	7	7	0	5	0	5	7	7	7	7
	0	0	0	0	0	0	0	0	0	0	0	0	0	0	0	0	0	0	0	0	0	0	0	0	0	0	0	0	0	0	0	0	0	0	0	0	0	0	0	0	0	0	0	0	0	0	0	0	0
	5	5	5	5	5	5	5	5	5	5	0	0	0	5	0	5	0	5	5	0	7	7	7	7	7	0	5	5	5	5	7	7	7	7	7	0	5	0	1	7	7	0	5	0	7	7	7	7	7
	0	0	0	0	0	0	0	0	0	0	0	0	0	0	0	0	0	0	0	0	0	0	0	0	0	0	0	0	0	0	0	0	0	0	0	0	0	0	0	0	0	0	0	0	0	0	0	0	0
41	1	5	5	1	5	5	1	1	5	1	0	0	0	5	0	5	0	5	5	0	5	5	5	5	5	0	5	5	5	5	5	5	5	5	5	0	5	0	5	5	5	0	5	0	5	5	5	5	5
	5	5	1	5	1	1	1	5	5	1	0	0	0	5	0	5	0	5	1	0	5	5	5	5	5	0	5	5	5	5	5	5	1	2	5	0	5	0	5	5	5	0	5	0	5	5	5	5	5
	0	0	0	0	0	0	0	0	0	0	0	0	0	0	0	0	0	0	0	0	0	0	0	0	0	0	0	0	0	0	0	0	0	0	0	0	0	0	0	0	0	0	0	0	0	0	0	0	0
	1	5	1	1	5	5	1	1	5	1	0	0	0	1	0	5	0	5	1	0	5	5	5	5	5	0	5	5	5	5	5	5	5	5	5	0	5	0	5	5	5	0	5	0	5	5	5	5	5
	0	0	0	0	0	0	0	0	0	0	0	0	0	0	0	0	0	0	0	0	0	0	0	0	0	0	0	0	0	0	0	0	0	0	0	0	0	0	0	0	0	0	0	0	0	0	0	0	0
	5	5	5	5	5	1	5	5	1	5	0	0	0	5	0	5	0	1	5	0	5	5	5	5	5	0	5	5	5	5	5	5	5	5	5	0	5	0	5	5	5	0	5	0	5	5	5	5	5
	5	5	5	5	5	1	5	5	5	1	0	0	0	5	0	5	0	5	5	0	5	5	5	5	5	0	5	5	5	5	5	5	5	5	5	0	5	0	5	5	5	0	5	0	7	5	5	5	5
	1	5	5	5	5	5	5	5	5	5	0	0	0	1	0	5	0	5	5	0	5	5	5	5	5	0	5	5	5	5	5	5	5	5	5	0	5	0	5	5	5	0	5	0	5	5	5	5	1
	1	5	5	5	5	5	5	5	5	5	0	0	0	5	0	5	0	5	5	0	5	5	5	5	5	0	5	5	5	5	5	5	5	5	5	0	5	0	5	1	5	0	5	0	5	5	5	5	5
	5	5	5	1	5	1	5	5	5	1	0	0	0	5	0	5	0	5	5	0	5	5	5	5	5	0	5	5	5	5	5	5	5	5	5	0	5	0	5	5	5	0	5	0	5	5	5	5	5
	5	5	5	5	5	5	1	5	5	1	0	0	0	5	0	5	0	5	1	0	5	5	5	5	5	0	5	5	5	5	5	5	5	5	7	0	5	0	5	5	5	0	5	0	5	5	5	5	5
	1	5	5	1	5	5	1	1	5	5	0	0	0	5	0	5	0	5	5	0	5	5	5	7	5	0	5	5	5	5	5	5	5	5	5	0	5	0	5	5	5	0	5	0	5	5	5	5	5
	5	5	5	5	5	5	5	5	1	5	0	0	0	5	0	5	0	5	5	0	5	5	5	5	5	0	5	5	5	5	5	5	7	5	5	0	5	0	5	5	5	0	5	0	5	5	5	5	5
	5	5	5	1	5	1	1	1	5	5	0	0	0	5	0	5	0	5	5	0	5	5	5	5	5	0	5	5	5	5	5	5	5	5	5	0	5	0	5	5	5	0	5	0	5	5	5	5	5
	1	5	5	1	5	1	5	5	5	5	0	0	0	5	0	5	0	5	5	0	5	5	5	5	5	0	5	5	5	5	5	5	5	5	5	0	5	0	5	5	1	0	5	0	5	5	5	5	5
	5	5	5	5	5	5	5	5	5	5	0	0	0	5	0	5	0	5	5	0	5	5	5	5	5	0	5	5	5	5	5	5	5	1	5	0	5	0	5	5	5	0	5	0	5	5	5	5	1
	5	5	5	5	5	5	5	5	5	5	0	0	0	5	0	5	0	5	5	0	1	5	5	7	5	0	1	1	5	5	1	5	5	1	7	0	5	0	1	5	7	0	5	0	1	1	5	1	1
	0	0	0	0	0	0	0	0	0	0	0	0	0	0	0	0	0	0	0	0	0	0	0	0	0	0	0	0	0	0	0	0	0	0	0	0	0	0	0	0	0	0	0	0	0	0	0	0	0
	0	0	0	0	0	0	0	0	0	0	0	0	0	0	0	0	0	0	0	0	0	0	0	0	0	0	0	0	0	0	0	0	0	0	0	0	0	0	0	0	0	0	0	0	0	0	0	0	0
	5	5	5	5	5	5	5	5	5	5	0	0	0	5	0	5	0	7	5	0	5	7	7	5	5	0	1	5	5	5	1	5	1	7	5	0	5	0	5	5	5	0	5	0	5	5	5	5	7
	0	0	0	0	0	0	0	0	0	0	0	0	0	0	0	0	0	0	0	0	0	0	0	0	0	0	0	0	0	0	0	0	0	0	0	0	0	0	0	0	0	0	0	0	0	0	0	0	0
	5	5	5	5	5	5	5	5	5	5	0	0	0	5	0	5	0	5	5	0	5	5	5	5	5	0	5	5	5	5	1	5	1	5	1	0	5	0	5	1	5	0	5	0	5	5	5	5	5
	5	5	5	5	5	5	5	5	5	5	0	0	0	5	0	5	0	5	5	0	1	1	5	5	5	0	5	5	5	5	1	5	5	1	5	0	5	0	5	5	1	0	5	0	5	5	5	5	1
	5	5	5	5	5	5	5	5	5	5	0	0	0	5	0	5	0	5	5	0	5	5	5	5	5	0	5	5	5	5	5	5	5	5	5	0	5	0	5	5	5	0	5	0	5	5	5	5	5
	5	5	5	5	5	5	5	5	5	5	0	0	0	5	0	5	0	5	5	0	5	5	5	7	5	0	5	5	5	5	5	5	5	5	5	0	5	0	5	5	5	0	5	0	5	5	5	5	5
	5	5	5	5	5	5	5	5	5	5	0	0	0	5	0	5	0	5	5	0	5	5	5	5	5	0	5	5	5	5	5	5	5	5	5	0	5	0	5	5	5	0	5	0	5	5	5	5	5
	5	5	5	5	5	5	5	5	5	5	0	0	0	5	0	5	0	5	5	0	5	5	5	5	5	0	5	5	5	5	5	5	5	5	5	0	5	0	5	5	5	0	5	0	5	5	5	5	5
	5	5	5	5	5	5	5	5	5	5	0	0	0	5	0	5	0	5	5	0	5	5	5	5	5	0	5	5	5	5	5	5	5	5	5	0	5	0	5	5	5	0	5	0	5	5	5	5	5
	5	5	5	5	5	5	5	5	5	5	0	0	0	5	0	5	0	5	5	0	5	6	5	5	5	0	5	5	5	5	5	5	6	6	6	0	1	0	5	5	5	0	5	0	1	5	7	5	5
	0	0	0	0	0	0	0	0	0	0	0	0	0	0	0	0	0	0	0	0	0	0	0	0	0	0	0	0	0	0	0	0	0	0	0	0	0	0	0	0	0	0	0	0	0	0	0	0	0
	0	0	0	0	0	0	0	0	0	0	0	0	0	0	0	0	0	0	0	0	0	0	0	0	0	0	0	0	0	0	0	0	0	0	0	0	0	0	0	0	0	0	0	0	0	0	0	0	0
	5	5	5	5	5	5	5	5	5	5	0	0	0	5	0	5	0	5	5	0	5	5	5	5	5	0	5	5	5	5	5	5	5	5	5	0	5	0	5	5	7	0	5	0	5	5	5	5	5
	5	5	5	5	5	5	5	5	5	5	0	0	0	5	0	5	0	5	5	0	5	5	5	5	5	0	5	5	5	5	5	5	5	1	5	0	5	0	5	5	5	0	5	0	5	5	7	5	7
	0	0	0	0	0	0	0	0	0	0	0	0	0	0	0	0	0	0	0	0	0	0	0	0	0	0	0	0	0	0	0	0	0	0	0	0	0	0	0	0	0	0	0	0	0	0	0	0	0
	5	5	5	5	5	5	5	5	5	5	0	0	0	5	0	5	0	5	5	0	7	5	5	5	5	0	5	5	5	5	5	5	5	5	5	0	5	0	5	5	5	0	5	0	5	5	5	5	5
	5	5	5	5	5	5	5	5	5	5	0	0	0	5	0	5	0	5	5	0	7	5	5	7	5	0	5	5	5	5	7	5	5	5	5	0	5	0	5	7	5	0	5	0	5	1	5	5	5
	0	0	0	0	0	0	0	0	0	0	0	0	0	0	0	0	0	0	0	0	0	0	0	0	0	0	0	0	0	0	0	0	0	0	0	0	0	0	0	0	0	0	0	0	0	0	0	0	0
	5	5	5	5	5	5	5	5	5	5	0	0	0	5	0	5	0	5	5	0	5	5	5	5	5	0	5	5	5	5	5	5	5	5	5	0	5	0	5	5	5	0	5	0	5	5	5	5	5
	5	5	5	5	5	5	5	5	5	5	0	0	0	5	0	5	0	5	5	0	5	7	5	5	5	0	5	5	5	5	5	5	5	5	5	0	5	0	5	5	5	0	5	0	5	5	5	7	5
	5	5	5	5	5	5	5	5	5	5	0	0	0	5	0	5	0	5	5	0	7	5	5	5	5	0	7	5	5	5	5	5	5	5	5	0	5	0	5	5	7	0	5	0	5	7	7	5	5
	5	5	5	5	5	5	5	5	5	5	0	0	0	5	0	5	0	5	5	0	7	7	7	7	7	0	7	7	5	5	7	7	7	7	7	0	7	0	7	7	7	0	5	0	7	1	5	7	7
	0	0	0	0	0	0	0	0	0	0	0	0	0	0	0	0	0	0	0	0	0	0	0	0	0	0	0	0	0	0	0	0	0	0	0	0	0	0	0	0	0	0	0	0	0	0	0	0	0
	5	5	5	5	5	5	5	5	5	5	0	0	0	5	0	5	0	5	5	0	5	5	5	5	5	0	5	5	5	5	7	5	5	5	5	0	5	0	5	7	7	0	5	0	7	5	7	5	7
	5	5	5	5	5	5	5	5	5	5	0	0	0	5	0	5	0	5	5	0	5	7	7	7	7	0	7	7	7	5	7	5	5	7	7	0	5	0	7	7	7	0	5	0	5	7	7	7	7
	0	0	0	0	0	0	0	0	0	0	0	0	0	0	0	0	0	0	0	0	0	0	0	0	0	0	0	0	0	0	0	0	0	0	0	0	0	0	0	0	0	0	0	0	0	0	0	0	0
	5	5	5	5	5	5	5	5	5	5	0	0	0	5	0	5	0	5	5	0	7	7	7	7	7	0	5	5	5	5	7	7	7	7	7	0	5	0	1	7	7	0	5	0	7	7	7	7	7
	0	0	0	0	0	0	0	0	0	0	0	0	0	0	0	0	0	0	0	0	0	0	0	0	0	0	0	0	0	0	0	0	0	0	0	0	0	0	0	0	0	0	0	0	0	0	0	0	0
42	1	5	5	1	5	5	1	1	5	1	0	0	0	5	0	5	0	5	5	0	5	5	5	5	5	0	5	5	5	5	5	5	5	5	5	0	5	0	5	5	5	0	5	0	5	5	5	5	5
	5	5	1	5	1	1	1	5	5	1	0	0	0	5	0	5	0	5	1	0	5	5	5	5	5	0	5	5	5	5	5	5	1	2	5	0	5	0	5	5	5	0	5	0	5	5	5	5	5
	0	0	0	0	0	0	0	0	0	0	0	0	0	0	0	0	0	0	0	0	0	0	0	0	0	0	0	0	0	0	0	0	0	0	0	0	0	0	0	0	0	0	0	0	0	0	0	0	0
	1	5	1	1	5	5	1	1	5	1	0	0	0	1	0	5	0	5	1	0	5	5	5	5	5	0	5	5	5	5	5	5	5	5	5	0	5	0	5	5	5	0	5	0	5	5	5	5	5
	0	0	0	0	0	0	0	0	0	0	0	0	0	0	0	0	0	0	0	0	0	0	0	0	0	0	0	0	0	0	0	0	0	0	0	0	0	0	0	0	0	0	0	0	0	0	0	0	0
	5	5	5	5	5	1	5	5	1	5	0	0	0	5	0	5	0	1	5	0	5	5	5	5	5	0	5	5	5	5	5	5	5	5	5	0	5	0	5	5	5	0	5	0	5	5	5	5	5
	5	5	5	5	5	1	5	5	5	1	0	0	0	5	0	5	0	5	5	0	5	5	5	5	5	0	5	5	5	5	5	5	5	5	5	0	5	0	5	5	5	0	5	0	7	5	5	5	5
	1	5	5	5	5	5	5	5	5	5	0	0	0	1	0	5	0	5	5	0	5	5	5	5	5	0	5	5	5	5	5	5	5	5	5	0	5	0	5	5	5	0	5	0	5	5	5	5	1
	1	5	5	5	5	5	5	5	5	5	0	0	0	5	0	5	0	5	5	0	5	5	5	5	5	0	5	5	5	5	5	5	5	5	5	0	5	0	5	1	5	0	5	0	5	5	5	5	5
	5	5	5	1	5	1	5	5	5	1	0	0	0	5	0	5	0	5	5	0	5	5	5	5	5	0	5	5	5	5	5	5	5	5	5	0	5	0	5	5	5	0	5	0	5	5	5	5	5
	5	5	5	5	5	5	1	5	5	1	0	0	0	5	0	5	0	5	1	0	5	5	5	5	5	0	5	5	5	5	5	5	5	5	7	0	5	0	5	5	5	0	5	0	5	5	5	5	5
	1	5	5	1	5	5	1	1	5	5	0	0	0	5	0	5	0	5	5	0	5	5	5	7	5	0	5	5	5	5	5	5	5	5	5	0	5	0	5	5	5	0	5	0	5	5	5	5	5
	5	5	5	5	5	5	5	5	1	5	0	0	0	5	0	5	0	5	5	0	5	5	5	5	5	0	5	5	5	5	5	5	7	5	5	0	5	0	5	5	5	0	5	0	5	5	5	5	5
	5	5	5	1	5	1	1	1	5	5	0	0	0	5	0	5	0	5	5	0	5	5	5	5	5	0	5	5	5	5	5	5	5	5	5	0	5	0	5	5	5	0	5	0	5	5	5	5	5
	1	5	5	1	5	1	5	5	5	5	0	0	0	5	0	5	0	5	5	0	5	5	5	5	5	0	5	5	5	5	5	5	5	5	5	0	5	0	5	5	1	0	5	0	5	5	5	5	5
	5	5	5	5	5	5	5	5	5	5	0	0	0	5	0	5	0	5	5	0	5	5	5	5	5	0	5	5	5	5	5	5	5	1	5	0	5	0	5	5	5	0	5	0	5	5	5	5	1
	5	5	5	5	5	5	5	5	5	5	0	0	0	5	0	5	0	5	5	0	1	5	5	7	5	0	1	1	5	5	1	5	5	1	7	0	5	0	1	5	7	0	5	0	1	1	5	1	1
	0	0	0	0	0	0	0	0	0	0	0	0	0	0	0	0	0	0	0	0	0	0	0	0	0	0	0	0	0	0	0	0	0	0	0	0	0	0	0	0	0	0	0	0	0	0	0	0	0
	0	0	0	0	0	0	0	0	0	0	0	0	0	0	0	0	0	0	0	0	0	0	0	0	0	0	0	0	0	0	0	0	0	0	0	0	0	0	0	0	0	0	0	0	0	0	0	0	0
	5	5	5	5	5	5	5	5	5	5	0	0	0	5	0	5	0	7	5	0	5	7	7	5	5	0	1	5	5	5	1	5	1	7	5	0	5	0	5	5	5	0	5	0	5	5	5	5	7
	0	0	0	0	0	0	0	0	0	0	0	0	0	0	0	0	0	0	0	0	0	0	0	0	0	0	0	0	0	0	0	0	0	0	0	0	0	0	0	0	0	0	0	0	0	0	0	0	0
	5	5	5	5	5	5	5	5	5	5	0	0	0	5	0	5	0	5	5	0	5	5	5	5	5	0	5	5	5	5	1	5	1	5	1	0	5	0	5	1	5	0	5	0	5	5	5	5	5
	5	5	5	5	5	5	5	5	5	5	0	0	0	5	0	5	0	5	5	0	1	1	5	5	5	0	5	5	5	5	1	5	5	1	5	0	5	0	5	5	1	0	5	0	5	5	5	5	1
	5	5	5	5	5	5	5	5	5	5	0	0	0	5	0	5	0	5	5	0	5	5	5	7	5	0	5	5	5	5	5	5	5	5	5	0	5	0	5	5	5	0	5	0	5	5	5	1	5
	0	0	0	0	0	0	0	0	0	0	0	0	0	0	0	0	0	0	0	0	0	0	0	0	0	0	0	0	0	0	0	0	0	0	0	0	0	0	0	0	0	0	0	0	0	0	0	0	0
	5	5	5	5	5	5	5	5	5	5	0	0	0	5	0	5	0	5	5	0	5	5	5	5	5	0	5	5	5	5	5	5	5	5	5	0	5	0	5	5	5	0	5	0	5	5	5	5	5
	5	5	5	5	5	5	5	5	5	5	0	0	0	5	0	5	0	5	5	0	5	5	5	5	5	0	5	5	5	5	5	5	5	5	5	0	5	0	5	5	5	0	5	0	5	5	5	5	5
	5	5	5	5	5	5	5	5	5	5	0	0	0	5	0	5	0	5	5	0	5	5	5	5	5	0	5	5	5	5	5	5	5	5	5	0	5	0	5	5	5	0	5	0	5	5	5	5	5
	5	5	5	5	5	5	5	5	5	5	0	0	0	5	0	5	0	5	5	0	5	6	5	5	5	0	5	5	5	5	5	5	6	6	6	0	1	0	5	5	5	0	5	0	1	5	7	5	5
	0	0	0	0	0	0	0	0	0	0	0	0	0	0	0	0	0	0	0	0	0	0	0	0	0	0	0	0	0	0	0	0	0	0	0	0	0	0	0	0	0	0	0	0	0	0	0	0	0
	0	0	0	0	0	0	0	0	0	0	0	0	0	0	0	0	0	0	0	0	0	0	0	0	0	0	0	0	0	0	0	0	0	0	0	0	0	0	0	0	0	0	0	0	0	0	0	0	0
	5	5	5	5	5	5	5	5	5	5	0	0	0	5	0	5	0	5	5	0	5	5	5	5	5	0	5	5	5	5	5	5	5	5	5	0	5	0	5	5	7	0	5	0	5	5	5	5	5
	5	5	5	5	5	5	5	5	5	5	0	0	0	5	0	5	0	5	5	0	5	5	5	5	5	0	5	5	5	5	5	5	5	1	5	0	5	0	5	5	5	0	5	0	5	5	7	5	7
	0	0	0	0	0	0	0	0	0	0	0	0	0	0	0	0	0	0	0	0	0	0	0	0	0	0	0	0	0	0	0	0	0	0	0	0	0	0	0	0	0	0	0	0	0	0	0	0	0
	5	5	5	5	5	5	5	5	5	5	0	0	0	5	0	5	0	5	5	0	7	5	5	5	5	0	5	5	5	5	5	5	5	5	5	0	5	0	5	5	5	0	5	0	5	5	5	5	5
	5	5	5	5	5	5	5	5	5	5	0	0	0	5	0	5	0	5	5	0	7	5	5	7	5	0	5	5	5	5	7	5	5	5	5	0	5	0	5	7	5	0	5	0	5	1	5	5	5
	0	0	0	0	0	0	0	0	0	0	0	0	0	0	0	0	0	0	0	0	0	0	0	0	0	0	0	0	0	0	0	0	0	0	0	0	0	0	0	0	0	0	0	0	0	0	0	0	0
	5	5	5	5	5	5	5	5	5	5	0	0	0	5	0	5	0	5	5	0	5	5	5	5	5	0	5	5	5	5	5	5	5	5	5	0	5	0	5	5	5	0	5	0	5	5	5	5	5
	5	5	5	5	5	5	5	5	5	5	0	0	0	5	0	5	0	5	5	0	5	7	5	5	5	0	5	5	5	5	5	5	5	5	5	0	5	0	5	5	5	0	5	0	5	5	5	7	5
	5	5	5	5	5	5	5	5	5	5	0	0	0	5	0	5	0	5	5	0	7	5	5	5	5	0	7	5	5	5	5	5	5	5	5	0	5	0	5	5	7	0	5	0	5	7	7	5	5
	5	5	5	5	5	5	5	5	5	5	0	0	0	5	0	5	0	5	5	0	7	7	7	7	7	0	7	7	5	5	7	7	7	7	7	0	7	0	7	7	7	0	5	0	7	1	5	7	7
	0	0	0	0	0	0	0	0	0	0	0	0	0	0	0	0	0	0	0	0	0	0	0	0	0	0	0	0	0	0	0	0	0	0	0	0	0	0	0	0	0	0	0	0	0	0	0	0	0
	5	5	5	5	5	5	5	5	5	5	0	0	0	5	0	5	0	5	5	0	5	5	5	5	5	0	5	5	5	5	7	5	5	5	5	0	5	0	5	7	7	0	5	0	7	5	7	5	7
	5	5	5	5	5	5	5	5	5	5	0	0	0	5	0	5	0	5	5	0	5	7	7	7	7	0	7	7	7	5	7	5	5	7	7	0	5	0	7	7	7	0	5	0	5	7	7	7	7
	0	0	0	0	0	0	0	0	0	0	0	0	0	0	0	0	0	0	0	0	0	0	0	0	0	0	0	0	0	0	0	0	0	0	0	0	0	0	0	0	0	0	0	0	0	0	0	0	0
	5	5	5	5	5	5	5	5	5	5	0	0	0	5	0	5	0	5	5	0	7	7	7	7	7	0	5	5	5	5	7	7	7	7	7	0	5	0	1	7	7	0	5	0	7	7	7	7	7
	0	0	0	0	0	0	0	0	0	0	0	0	0	0	0	0	0	0	0	0	0	0	0	0	0	0	0	0	0	0	0	0	0	0	0	0	0	0	0	0	0	0	0	0	0	0	0	0	0
43	1	5	5	1	5	5	1	1	5	1	0	0	0	5	0	5	0	5	5	0	5	5	5	5	5	0	5	5	5	5	5	5	5	5	5	0	5	0	5	5	5	0	5	0	5	5	5	5	5
	5	5	1	5	1	1	1	5	5	1	0	0	0	5	0	5	0	5	1	0	5	5	5	5	5	0	5	5	5	5	5	5	1	2	5	0	5	0	5	5	5	0	5	0	5	5	5	5	5
	0	0	0	0	0	0	0	0	0	0	0	0	0	0	0	0	0	0	0	0	0	0	0	0	0	0	0	0	0	0	0	0	0	0	0	0	0	0	0	0	0	0	0	0	0	0	0	0	0
	1	5	1	1	5	5	1	1	5	1	0	0	0	1	0	5	0	5	1	0	5	5	5	5	5	0	5	5	5	5	5	5	5	5	5	0	5	0	5	5	5	0	5	0	5	5	5	5	5
	0	0	0	0	0	0	0	0	0	0	0	0	0	0	0	0	0	0	0	0	0	0	0	0	0	0	0	0	0	0	0	0	0	0	0	0	0	0	0	0	0	0	0	0	0	0	0	0	0
	5	5	5	5	5	1	5	5	1	5	0	0	0	5	0	5	0	1	5	0	5	5	5	5	5	0	5	5	5	5	5	5	5	5	5	0	5	0	5	5	5	0	5	0	5	5	5	5	5
	5	5	5	5	5	1	5	5	5	1	0	0	0	5	0	5	0	5	5	0	5	5	5	5	5	0	5	5	5	5	5	5	5	5	5	0	5	0	5	5	5	0	5	0	7	5	5	5	5
	1	5	5	5	5	5	5	5	5	5	0	0	0	1	0	5	0	5	5	0	5	5	5	5	5	0	5	5	5	5	5	5	5	5	5	0	5	0	5	5	5	0	5	0	5	5	5	5	1
	1	5	5	5	5	5	5	5	5	5	0	0	0	5	0	5	0	5	5	0	5	5	5	5	5	0	5	5	5	5	5	5	5	5	5	0	5	0	5	1	5	0	5	0	5	5	5	5	5
	5	5	5	1	5	1	5	5	5	1	0	0	0	5	0	5	0	5	5	0	5	5	5	5	5	0	5	5	5	5	5	5	5	5	5	0	5	0	5	5	5	0	5	0	5	5	5	5	5
	5	5	5	5	5	5	1	5	5	1	0	0	0	5	0	5	0	5	1	0	5	5	5	5	5	0	5	5	5	5	5	5	5	5	7	0	5	0	5	5	5	0	5	0	5	5	5	5	5
	1	5	5	1	5	5	1	1	5	5	0	0	0	5	0	5	0	5	5	0	5	5	5	7	5	0	5	5	5	5	5	5	5	5	5	0	5	0	5	5	5	0	5	0	5	5	5	5	5
	5	5	5	5	5	5	5	5	1	5	0	0	0	5	0	5	0	5	5	0	5	5	5	5	5	0	5	5	5	5	5	5	7	5	5	0	5	0	5	5	5	0	5	0	5	5	5	5	5
	5	5	5	1	5	1	1	1	5	5	0	0	0	5	0	5	0	5	5	0	5	5	5	5	5	0	5	5	5	5	5	5	5	5	5	0	5	0	5	5	5	0	5	0	5	5	5	5	5
	1	5	5	1	5	1	5	5	5	5	0	0	0	5	0	5	0	5	5	0	5	5	5	5	5	0	5	5	5	5	5	5	5	5	5	0	5	0	5	5	1	0	5	0	5	5	5	5	5
	5	5	5	5	5	5	5	5	5	5	0	0	0	5	0	5	0	5	5	0	5	5	5	5	5	0	5	5	5	5	5	5	5	1	5	0	5	0	5	5	5	0	5	0	5	5	5	5	1
	5	5	5	5	5	5	5	5	5	5	0	0	0	5	0	5	0	5	5	0	1	5	5	7	5	0	1	1	5	5	1	5	5	1	7	0	5	0	1	5	7	0	5	0	1	1	5	1	1
	0	0	0	0	0	0	0	0	0	0	0	0	0	0	0	0	0	0	0	0	0	0	0	0	0	0	0	0	0	0	0	0	0	0	0	0	0	0	0	0	0	0	0	0	0	0	0	0	0
	0	0	0	0	0	0	0	0	0	0	0	0	0	0	0	0	0	0	0	0	0	0	0	0	0	0	0	0	0	0	0	0	0	0	0	0	0	0	0	0	0	0	0	0	0	0	0	0	0
	5	5	5	5	5	5	5	5	5	5	0	0	0	5	0	5	0	7	5	0	5	7	7	5	5	0	1	5	5	5	1	5	1	7	5	0	5	0	5	5	5	0	5	0	5	5	5	5	7
	0	0	0	0	0	0	0	0	0	0	0	0	0	0	0	0	0	0	0	0	0	0	0	0	0	0	0	0	0	0	0	0	0	0	0	0	0	0	0	0	0	0	0	0	0	0	0	0	0
	5	5	5	5	5	5	5	5	5	5	0	0	0	5	0	5	0	5	5	0	5	5	5	5	5	0	5	5	5	5	1	5	1	5	1	0	5	0	5	1	5	0	5	0	5	5	5	5	5
	5	5	5	5	5	5	5	5	5	5	0	0	0	5	0	5	0	5	5	0	1	1	5	5	5	0	5	5	5	5	1	5	5	1	5	0	5	0	5	5	1	0	5	0	5	5	5	5	1
	5	5	5	5	5	5	5	5	5	5	0	0	0	5	0	5	0	5	5	0	5	5	5	7	5	0	5	5	5	5	5	5	5	5	5	0	5	0	5	5	5	0	5	0	5	5	5	1	5
	0	0	0	0	0	0	0	0	0	0	0	0	0	0	0	0	0	0	0	0	0	0	0	0	0	0	0	0	0	0	0	0	0	0	0	0	0	0	0	0	0	0	0	0	0	0	0	0	0
	5	5	5	5	5	5	5	5	5	5	0	0	0	5	0	5	0	5	5	0	5	5	5	5	5	0	5	5	5	5	5	5	5	5	5	0	5	0	5	5	5	0	5	0	5	5	5	5	5
[truncated: 3,687 more rows]
[truncated: 31 more columns]
