# Supplementary material for: Bayesian biclustering by dynamics: Algorithm testing, comparison against random agglomeration, and calculation of application specific prior information
Source: MethodsX. 2020 Apr 22;7:100897. doi: 10.1016/j.mex.2020.100897 (PMC7199012; doi:10.1016/j.mex.2020.100897)
Supplement: Supplementary file 2 [file mmc2.zip › out_Sc2.csv]

------------ output\out_Sc2.csv ------------
initial score = -30046.315487
0 -- stage: prevscore = -30046.315487	newscore = -29972.355114 (19	20	-0.323538) (3680)
1 -- well: prevscore = -29972.355114	newscore = -29929.707305 (70	72	-0.311108) (3634)
2 -- well: prevscore = -29929.707305	newscore = -29888.328007 (33	35	-0.309836) (3588)
3 -- stage: prevscore = -29888.328007	newscore = -29817.026666 (29	30	-0.278318) (3510)
4 -- well: prevscore = -29817.026666	newscore = -29772.039904 (5	12	-0.277802) (3465)
5 -- stage: prevscore = -29772.039904	newscore = -29699.785904 (16	17	-0.270495) (3388)
6 -- stage: prevscore = -29699.785904	newscore = -29628.682633 (43	44	-0.236130) (3311)
7 -- well: prevscore = -29628.682633	newscore = -29588.552127 (47	66	-0.214802) (3268)
8 -- well: prevscore = -29588.552127	newscore = -29548.303838 (46	65	-0.190635) (3225)
9 -- stage: prevscore = -29548.303838	newscore = -29469.867856 (32	33	-0.176749) (3150)
10 -- well: prevscore = -29469.867856	newscore = -29424.832075 (48	74	-0.129550) (3108)
11 -- well: prevscore = -29424.832075	newscore = -29378.948996 (7	14	-0.050075) (3066)
12 -- well: prevscore = -29378.948996	newscore = -29336.284793 (54	78	-0.039056) (3024)
13 -- well: prevscore = -29336.284793	newscore = -29292.716722 (0	11	-0.033079) (2982)
14 -- well: prevscore = -29292.716722	newscore = -29248.240557 (30	51	-0.031366) (2940)
15 -- well: prevscore = -29248.240557	newscore = -29205.653315 (45	75	-0.018983) (2898)
16 -- well: prevscore = -29205.653315	newscore = -29159.888020 (26	41	-0.007588) (2856)
17 -- well: prevscore = -29159.888020	newscore = -29114.410406 (21	37	-0.001059) (2814)
18 -- well: prevscore = -29114.410406	newscore = -29067.651859 (24	68	0.008802) (2772)
19 -- well: prevscore = -29067.651859	newscore = -29006.211411 (48	55	0.043056) (2730)
20 -- well: prevscore = -29006.211411	newscore = -28943.031320 (33	79	0.047549) (2688)
21 -- well: prevscore = -28943.031320	newscore = -28900.849544 (22	60	0.050657) (2646)
22 -- well: prevscore = -28900.849544	newscore = -28854.273318 (44	62	0.053590) (2604)
23 -- well: prevscore = -28854.273318	newscore = -28813.072370 (3	16	0.064527) (2562)
24 -- stage: prevscore = -28813.072370	newscore = -28708.525099 (16	18	0.081773) (2501)
25 -- well: prevscore = -28708.525099	newscore = -28666.928736 (9	10	0.086398) (2460)
26 -- well: prevscore = -28666.928736	newscore = -28623.658398 (40	67	0.086453) (2419)
27 -- stage: prevscore = -28623.658398	newscore = -28551.732436 (40	41	0.087993) (2360)
28 -- stage: prevscore = -28551.732436	newscore = -28480.526893 (1	2	0.088151) (2301)
29 -- well: prevscore = -28480.526893	newscore = -28437.366140 (39	43	0.094699) (2262)
30 -- well: prevscore = -28437.366140	newscore = -28390.909551 (23	25	0.107755) (2223)
31 -- well: prevscore = -28390.909551	newscore = -28347.055651 (32	57	0.112097) (2184)
32 -- well: prevscore = -28347.055651	newscore = -28305.868980 (6	19	0.122916) (2145)
33 -- stage: prevscore = -28305.868980	newscore = -28207.917114 (28	29	0.133249) (2090)
34 -- well: prevscore = -28207.917114	newscore = -28166.322605 (20	77	0.271648) (2052)
35 -- well: prevscore = -28166.322605	newscore = -28121.497927 (34	63	0.275969) (2014)
36 -- stage: prevscore = -28121.497927	newscore = -28049.047843 (3	4	0.285802) (1961)
37 -- well: prevscore = -28049.047843	newscore = -28005.414486 (53	59	0.293210) (1924)
38 -- stage: prevscore = -28005.414486	newscore = -27936.917019 (45	46	0.296891) (1872)
39 -- stage: prevscore = -27936.917019	newscore = -27862.573141 (35	36	0.301350) (1820)
40 -- well: prevscore = -27862.573141	newscore = -27819.860301 (69	76	0.302029) (1785)
41 -- stage: prevscore = -27819.860301	newscore = -27738.561006 (23	24	0.309640) (1734)
42 -- stage: prevscore = -27738.561006	newscore = -27633.402017 (34	35	0.312024) (1683)
43 -- well: prevscore = -27633.402017	newscore = -27592.924622 (13	17	0.332283) (1650)
44 -- well: prevscore = -27592.924622	newscore = -27548.352883 (50	73	0.342064) (1617)
45 -- well: prevscore = -27548.352883	newscore = -27505.965946 (36	56	0.363828) (1584)
46 -- stage: prevscore = -27505.965946	newscore = -27429.733400 (9	10	0.383935) (1536)
47 -- well: prevscore = -27429.733400	newscore = -27385.530758 (49	58	0.389609) (1504)
48 -- well: prevscore = -27385.530758	newscore = -27325.251670 (46	52	0.397305) (1472)
49 -- stage: prevscore = -27325.251670	newscore = -27250.155957 (26	27	0.436761) (1426)
50 -- well: prevscore = -27250.155957	newscore = -27188.088687 (28	30	0.450739) (1395)
51 -- stage: prevscore = -27188.088687	newscore = -27093.404441 (25	26	0.470107) (1350)
52 -- stage: prevscore = -27093.404441	newscore = -26994.373179 (9	11	0.476047) (1305)
53 -- well: prevscore = -26994.373179	newscore = -26950.742057 (8	18	0.492810) (1276)
54 -- well: prevscore = -26950.742057	newscore = -26889.608453 (4	5	0.525462) (1247)
55 -- well: prevscore = -26889.608453	newscore = -26831.129656 (1	3	0.554571) (1218)
56 -- stage: prevscore = -26831.129656	newscore = -26690.480897 (1	3	0.583436) (1176)
57 -- well: prevscore = -26690.480897	newscore = -26632.372130 (29	44	0.585010) (1148)
58 -- stage: prevscore = -26632.372130	newscore = -26559.218610 (21	22	0.595481) (1107)
59 -- stage: prevscore = -26559.218610	newscore = -26408.810998 (19	21	0.589037) (1066)
60 -- stage: prevscore = -26408.810998	newscore = -26319.466750 (42	43	0.632812) (1025)
61 -- stage: prevscore = -26319.466750	newscore = -26058.640464 (16	19	0.673139) (984)
62 -- stage: prevscore = -26058.640464	newscore = -25902.790998 (15	16	0.472969) (943)
63 -- well: prevscore = -25902.790998	newscore = -25847.459509 (27	49	0.700501) (920)
64 -- well: prevscore = -25847.459509	newscore = -25791.758213 (0	15	0.724086) (897)
65 -- well: prevscore = -25791.758213	newscore = -25735.434372 (22	42	0.725691) (874)
66 -- stage: prevscore = -25735.434372	newscore = -25660.556095 (37	38	0.771650) (836)
67 -- stage: prevscore = -25660.556095	newscore = -25585.847716 (7	8	0.799437) (798)
68 -- well: prevscore = -25585.847716	newscore = -25527.706357 (2	6	0.839997) (777)
69 -- well: prevscore = -25527.706357	newscore = -25463.347687 (20	61	0.851643) (756)
70 -- well: prevscore = -25463.347687	newscore = -25418.892811 (64	71	0.871822) (735)
71 -- stage: prevscore = -25418.892811	newscore = -25217.000026 (25	28	0.920824) (700)
72 -- well: prevscore = -25217.000026	newscore = -25115.850419 (47	48	1.035408) (680)
73 -- well: prevscore = -25115.850419	newscore = -25055.623593 (38	39	1.088759) (660)
74 -- well: prevscore = -25055.623593	newscore = -24955.286213 (33	40	1.093245) (640)
75 -- well: prevscore = -24955.286213	newscore = -24898.490128 (31	50	1.164420) (620)
76 -- stage: prevscore = -24898.490128	newscore = -24818.306966 (13	14	1.164798) (589)
77 -- well: prevscore = -24818.306966	newscore = -24739.694961 (45	70	1.192893) (570)
78 -- stage: prevscore = -24739.694961	newscore = -24640.249736 (12	13	1.216218) (540)
79 -- stage: prevscore = -24640.249736	newscore = -24476.694056 (42	45	1.217798) (510)
80 -- stage: prevscore = -24476.694056	newscore = -24395.881702 (5	6	1.254429) (480)
81 -- stage: prevscore = -24395.881702	newscore = -24213.202789 (1	5	1.114561) (450)
82 -- stage: prevscore = -24213.202789	newscore = -24058.898434 (0	1	1.139110) (420)
83 -- stage: prevscore = -24058.898434	newscore = -23861.997444 (9	12	1.265563) (390)
84 -- stage: prevscore = -23861.997444	newscore = -23662.395449 (7	9	1.249018) (360)
85 -- stage: prevscore = -23662.395449	newscore = -23142.714418 (0	7	0.886039) (330)
86 -- well: prevscore = -23142.714418	newscore = -23065.327520 (24	36	1.355988) (319)
87 -- well: prevscore = -23065.327520	newscore = -22963.825932 (0	7	1.406331) (308)
88 -- stage: prevscore = -22963.825932	newscore = -22752.427910 (40	42	1.431361) (280)
89 -- well: prevscore = -22752.427910	newscore = -22665.157650 (26	34	1.501692) (270)
90 -- stage: prevscore = -22665.157650	newscore = -22500.564976 (32	34	1.528071) (243)
91 -- stage: prevscore = -22500.564976	newscore = -22296.751621 (32	37	0.894344) (216)
92 -- well: prevscore = -22296.751621	newscore = -22194.028455 (20	32	1.862370) (208)
93 -- well: prevscore = -22194.028455	newscore = -22116.547592 (9	13	1.909589) (200)
94 -- well: prevscore = -22116.547592	newscore = -22014.625599 (21	22	1.975760) (192)
95 -- well: prevscore = -22014.625599	newscore = -21892.419682 (23	45	2.190578) (184)
96 -- well: prevscore = -21892.419682	newscore = -21788.464397 (27	53	2.231595) (176)
97 -- well: prevscore = -21788.464397	newscore = -21612.500300 (21	31	2.242057) (168)
98 -- stage: prevscore = -21612.500300	newscore = -21394.401756 (23	25	2.260233) (147)
99 -- well: prevscore = -21394.401756	newscore = -21290.927060 (1	8	2.536454) (140)
100 -- well: prevscore = -21290.927060	newscore = -21151.611459 (20	69	2.563673) (133)
101 -- well: prevscore = -21151.611459	newscore = -20954.586677 (23	38	2.583425) (126)
102 -- well: prevscore = -20954.586677	newscore = -20820.717445 (29	46	2.653437) (119)
103 -- well: prevscore = -20820.717445	newscore = -20668.356000 (4	9	2.852475) (112)
104 -- well: prevscore = -20668.356000	newscore = -20560.493434 (28	54	2.914328) (105)
105 -- well: prevscore = -20560.493434	newscore = -20397.905602 (0	2	3.412931) (98)
106 -- stage: prevscore = -20397.905602	newscore = -20242.485444 (39	40	3.492109) (84)
107 -- well: prevscore = -20242.485444	newscore = -19948.937694 (20	33	3.515748) (78)
108 -- well: prevscore = -19948.937694	newscore = -19671.366651 (29	47	3.586492) (72)
109 -- well: prevscore = -19671.366651	newscore = -19338.864972 (20	24	3.634177) (66)
110 -- stage: prevscore = -19338.864972	newscore = -19187.615888 (31	32	4.418146) (55)
111 -- stage: prevscore = -19187.615888	newscore = -18506.041461 (23	31	1.315008) (44)
112 -- well: prevscore = -18506.041461	newscore = -18164.155454 (23	27	4.522289) (40)
113 -- well: prevscore = -18164.155454	newscore = -17469.865321 (23	29	4.679172) (36)
114 -- well: prevscore = -17469.865321	newscore = -17089.554159 (20	26	4.824652) (32)
115 -- well: prevscore = -17089.554159	newscore = -16951.798952 (28	64	4.839165) (28)
116 -- well: prevscore = -16951.798952	newscore = -16278.135831 (20	21	4.873400) (24)
117 -- well: prevscore = -16278.135831	newscore = -15546.762469 (20	28	4.439022) (20)
118 -- well: prevscore = -15546.762469	newscore = -13763.221230 (20	23	4.428682) (16)
119 -- well: prevscore = -13763.221230	newscore = -13380.870275 (0	4	5.114006) (12)
120 -- well: prevscore = -13380.870275	newscore = -12959.278218 (0	1	4.837339) (8)
final score = -12959.278218
