# Supplementary material for: Bayesian biclustering by dynamics: Algorithm testing, comparison against random agglomeration, and calculation of application specific prior information
Source: MethodsX. 2020 Apr 22;7:100897. doi: 10.1016/j.mex.2020.100897 (PMC7199012; doi:10.1016/j.mex.2020.100897)
Supplement: Supplementary file 2 [file mmc2.zip › out_Sc2_apr.csv]

------------ output\out_Sc2_apr.csv ------------
0: accuracy = 0.756991	precision = 0.188271	recall = 0.171548
1: accuracy = 0.757067	precision = 0.184559	recall = 0.171845
2: accuracy = 0.757067	precision = 0.177367	recall = 0.171845
3: accuracy = 0.757067	precision = 0.172134	recall = 0.171845
4: accuracy = 0.757827	precision = 0.184347	recall = 0.176607
5: accuracy = 0.757827	precision = 0.166760	recall = 0.176607
6: accuracy = 0.760182	precision = 0.179216	recall = 0.185833
7: accuracy = 0.760486	precision = 0.173351	recall = 0.187024
8: accuracy = 0.761170	precision = 0.173811	recall = 0.189702
9: accuracy = 0.761170	precision = 0.169788	recall = 0.189702
10: accuracy = 0.761626	precision = 0.165774	recall = 0.191488
11: accuracy = 0.761854	precision = 0.169095	recall = 0.193274
12: accuracy = 0.762310	precision = 0.163999	recall = 0.195060
13: accuracy = 0.762918	precision = 0.170360	recall = 0.198869
14: accuracy = 0.763754	precision = 0.169941	recall = 0.202143
15: accuracy = 0.764058	precision = 0.170645	recall = 0.203333
16: accuracy = 0.764362	precision = 0.170149	recall = 0.204524
17: accuracy = 0.764514	precision = 0.167546	recall = 0.205119
18: accuracy = 0.764742	precision = 0.168403	recall = 0.206012
19: accuracy = 0.765122	precision = 0.164521	recall = 0.207500
20: accuracy = 0.766109	precision = 0.160386	recall = 0.211369
21: accuracy = 0.766413	precision = 0.159817	recall = 0.212560
22: accuracy = 0.766489	precision = 0.158663	recall = 0.212857
23: accuracy = 0.767097	precision = 0.163890	recall = 0.216667
24: accuracy = 0.767097	precision = 0.155820	recall = 0.216667
25: accuracy = 0.767705	precision = 0.159144	recall = 0.220476
26: accuracy = 0.768009	precision = 0.157198	recall = 0.221667
27: accuracy = 0.771809	precision = 0.164823	recall = 0.236548
28: accuracy = 0.773100	precision = 0.313106	recall = 0.242738
29: accuracy = 0.773404	precision = 0.312830	recall = 0.243929
30: accuracy = 0.773936	precision = 0.310534	recall = 0.246012
31: accuracy = 0.774240	precision = 0.309145	recall = 0.247202
32: accuracy = 0.775152	precision = 0.314007	recall = 0.252738
33: accuracy = 0.776748	precision = 0.453362	recall = 0.255863
34: accuracy = 0.777052	precision = 0.452613	recall = 0.257054
35: accuracy = 0.777888	precision = 0.451851	recall = 0.259435
36: accuracy = 0.779103	precision = 0.457767	recall = 0.267054
37: accuracy = 0.779331	precision = 0.456704	recall = 0.267946
38: accuracy = 0.782675	precision = 0.462238	recall = 0.281042
39: accuracy = 0.782675	precision = 0.459259	recall = 0.281042
40: accuracy = 0.783207	precision = 0.457337	recall = 0.283125
41: accuracy = 0.783207	precision = 0.455916	recall = 0.283125
42: accuracy = 0.783207	precision = 0.453106	recall = 0.283125
43: accuracy = 0.783815	precision = 0.454841	recall = 0.286935
44: accuracy = 0.784422	precision = 0.454916	recall = 0.288423
45: accuracy = 0.784271	precision = 0.454160	recall = 0.287827
46: accuracy = 0.785562	precision = 0.459200	recall = 0.295923
47: accuracy = 0.785714	precision = 0.458132	recall = 0.296518
48: accuracy = 0.787234	precision = 0.458690	recall = 0.300298
49: accuracy = 0.787690	precision = 0.457953	recall = 0.301190
50: accuracy = 0.788982	precision = 0.458405	recall = 0.304911
51: accuracy = 0.789894	precision = 0.457651	recall = 0.306696
52: accuracy = 0.793769	precision = 0.460981	recall = 0.319554
53: accuracy = 0.794909	precision = 0.464602	recall = 0.326696
54: accuracy = 0.795669	precision = 0.466864	recall = 0.331458
55: accuracy = 0.796733	precision = 0.469846	recall = 0.338125
56: accuracy = 0.805243	precision = 0.473807	recall = 0.359712
57: accuracy = 0.808359	precision = 0.475620	recall = 0.367659
58: accuracy = 0.808359	precision = 0.471829	recall = 0.367659
59: accuracy = 0.808359	precision = 0.463800	recall = 0.367659
60: accuracy = 0.811778	precision = 0.468521	recall = 0.381052
61: accuracy = 0.821353	precision = 0.625008	recall = 0.418552
62: accuracy = 0.823936	precision = 0.629981	recall = 0.428671
63: accuracy = 0.826064	precision = 0.630280	recall = 0.435337
64: accuracy = 0.827052	precision = 0.632760	recall = 0.441528
65: accuracy = 0.831003	precision = 0.635552	recall = 0.453998
66: accuracy = 0.831003	precision = 0.634490	recall = 0.453998
67: accuracy = 0.833435	precision = 0.639008	recall = 0.467331
68: accuracy = 0.834195	precision = 0.640649	recall = 0.472093
69: accuracy = 0.837766	precision = 0.640565	recall = 0.480486
70: accuracy = 0.839058	precision = 0.638632	recall = 0.484435
71: accuracy = 0.854331	precision = 0.643951	recall = 0.514345
72: accuracy = 0.856611	precision = 0.643295	recall = 0.519802
73: accuracy = 0.857067	precision = 0.642573	recall = 0.521032
74: accuracy = 0.859498	precision = 0.643155	recall = 0.526379
75: accuracy = 0.863070	precision = 0.644999	recall = 0.538472
76: accuracy = 0.866185	precision = 0.648194	recall = 0.549742
77: accuracy = 0.871809	precision = 0.648707	recall = 0.567123
78: accuracy = 0.877052	precision = 0.650670	recall = 0.580615
79: accuracy = 0.878419	precision = 0.652186	recall = 0.585972
80: accuracy = 0.881535	precision = 0.656800	recall = 0.599782
81: accuracy = 0.892021	precision = 0.661026	recall = 0.622956
82: accuracy = 0.897568	precision = 0.664822	recall = 0.635496
83: accuracy = 0.910334	precision = 0.673907	recall = 0.664067
84: accuracy = 0.920061	precision = 0.682495	recall = 0.684385
85: accuracy = 0.921125	precision = 0.683165	recall = 0.686607
86: accuracy = 0.925076	precision = 0.686246	recall = 0.699107
87: accuracy = 0.928116	precision = 0.831283	recall = 0.734821
88: accuracy = 0.928571	precision = 0.831937	recall = 0.736607
89: accuracy = 0.930851	precision = 0.833801	recall = 0.741369
90: accuracy = 0.941717	precision = 0.850057	recall = 0.762649
91: accuracy = 0.954255	precision = 0.872092	recall = 0.787202
92: accuracy = 0.958207	precision = 0.880843	recall = 0.801190
93: accuracy = 0.960638	precision = 0.884037	recall = 0.829762
94: accuracy = 0.962234	precision = 0.885549	recall = 0.836012
95: accuracy = 0.964210	precision = 0.889178	recall = 0.840179
96: accuracy = 0.966185	precision = 0.893331	recall = 0.846429
97: accuracy = 0.966185	precision = 0.892891	recall = 0.846429
98: accuracy = 0.974696	precision = 0.910156	recall = 0.863095
99: accuracy = 0.977736	precision = 0.917009	recall = 0.898810
100: accuracy = 0.979103	precision = 0.921301	recall = 0.904167
101: accuracy = 0.982979	precision = 0.932980	recall = 0.915774
102: accuracy = 0.983207	precision = 0.933641	recall = 0.916667
103: accuracy = 0.985030	precision = 0.938726	recall = 0.938095
104: accuracy = 0.988222	precision = 0.951902	recall = 0.950595
105: accuracy = 0.990046	precision = 0.957486	recall = 0.972024
106: accuracy = 0.990729	precision = 0.959873	recall = 0.974702
107: accuracy = 0.991641	precision = 0.962979	recall = 0.976488
108: accuracy = 0.991641	precision = 0.962979	recall = 0.976488
109: accuracy = 0.991945	precision = 0.964021	recall = 0.977083
110: accuracy = 0.995137	precision = 0.975687	recall = 0.983333
111: accuracy = 0.996353	precision = 0.980296	recall = 0.985714
112: accuracy = 0.996353	precision = 0.980296	recall = 0.985714
113: accuracy = 0.996353	precision = 0.980296	recall = 0.985714
114: accuracy = 0.998784	precision = 0.992767	recall = 0.995238
115: accuracy = 1.000000	precision = 1.000000	recall = 1.000000
116: accuracy = 1.000000	precision = 1.000000	recall = 1.000000
117: accuracy = 1.000000	precision = 1.000000	recall = 1.000000
118: accuracy = 1.000000	precision = 1.000000	recall = 1.000000
119: accuracy = 1.000000	precision = 1.000000	recall = 1.000000
120: accuracy = 1.000000	precision = 1.000000	recall = 1.000000
