# Supplementary material for: Bayesian biclustering by dynamics: Algorithm testing, comparison against random agglomeration, and calculation of application specific prior information
Source: MethodsX. 2020 Apr 22;7:100897. doi: 10.1016/j.mex.2020.100897 (PMC7199012; doi:10.1016/j.mex.2020.100897)
Supplement: Supplementary file 2 [file mmc2.zip › readme.txt]

Bayesian Biclustering by Dynamics (BBCD)

INTRODUCTION
------------
Thank you for downloading the BBCD algorithm source code.  This program performs agglomerative clustering on Markov matrices generated from time series data.  For more information on the purpose and the workings of the algorithm itself, please see the accompanying user-guide.

This download provides one test scenario.


REQUIREMENTS
------------
JDK 1.8
Microsoft Excel


CONTENTS
--------
BBCD.zip contains the following files:

1.	/readme.txt - this file
2.	/user-guide - documentation
	
3.	/bbcdpackage/BBCDrun.java - main program for running the algorithm and evaluating the results
4.	/bbcdpackage/BBCD.java - the BBCD source code
5.	/bbcdpackage/Gamma.java - an implementation of the gamma function (reference included)
	
6.	/MC_template/MCs_7.csv - seven probability matrices used to generate the test data
7.	/MC_template/template_Sc2.csv - an 80x48 template showing the MCs used to generate each cell in Layout2

8.	/testdata/Sc2.csv - an 80x48 set of cstates representing observed time series data
9.	/testdata/Sc2_prior.csv - an 80x48 set of cstates representing background time series data

10.	/output/out_Sc2.csv - output file for the 80x48 data set showing which two rows/columns are joined per iteration
11.	/output/out_Sc2_apr.csv - output file containing accuracy, precision and recall calculated over all clusters per iteration
12.	/output/nmc_debug_Sc2.csv - output file containing the Sc2 results matrix showing the most likely generating MC for each cluster

13.	testdata_results.xlsm - a macro spreadsheet that demonstrates the biclustering process
	

DOCUMENTATION
-------------

A user-guide included in this zip folder explains the synthetic data testing process.


TEST DATA
---------

The data in this test scenario represents "cstates" which take on values between 0 to 9.  The accompanying research paper provides a full description of cstates.


INPUT ARGUMENTS
---------------

The BBCD algorithm requires nine input arguments listed below for the Sc1 test scenario:

-	testdata/Sc2.csv					// represents observed data
-	testdata/Sc2_prior.csv				// represents background data
-	1									// prior significance level (0 - 1)
-	2									// cutoff factor (1 to n)
-	10									// represents a 10x10 cstate matrix
-	10
-	output/out_Sc2.csv					// output file
-	MC_template/MCs_7.csv				// data-generating matrices used to estimate cluster assignments 
-	MC_template/template_Sc2.csv		// correct cluster assignments


OUTPUT FILES
------------

There are three output files that show exactly how the agglomerative clusters are built with each iteration of the BBCD algorithm.
N.B. Accuracy is determined by whether the clusters found are correctly attributed to their generating matrix.


RUNNING THE PROGRAM (COMMAND LINE)
----------------------------------

Compile source code:	javac <filename.java>
	Example: javac bbcdpackage/BBCDrun.java
	
Run the program:	java <filename> <args>
	Example: java bbcdpackage/BBCDrun testdata/Sc2.csv testdata/Sc2_prior.csv 1 2 10 10 output/out_Sc2.csv 
				MC_template/MCs_7.csv MC_template/template_Sc2.csv
