# Supplementary material for: Bayesian biclustering by dynamics: Algorithm testing, comparison against random agglomeration, and calculation of application specific prior information
Source: MethodsX. 2020 Apr 22;7:100897. doi: 10.1016/j.mex.2020.100897 (PMC7199012; doi:10.1016/j.mex.2020.100897)
Supplement: Supplementary file 2 [file mmc2.zip › Sc2.csv]

% Filename: Sc2.csv
% Description: Test scenario 2 containing 80 synthetic records of 48 consecutive time points each (80x48).
% Data consists of values between 0 to 9.
%
7	6	5	3	6	1	2	3	6	7	6	2	9	6	1	2	7	5	8	2	8	4	4	3	6	3	5	6	4	1	3	7	0	6	3	2	7	7	3	4	1	4	1	4	2	4	1	2
2	7	7	5	1	2	8	8	6	2	7	6	6	5	4	1	6	5	7	5	7	5	7	7	0	5	6	2	1	8	5	6	3	3	6	4	2	8	5	8	4	1	0	7	4	1	2	4
9	5	3	6	5	3	6	1	7	4	0	4	0	3	6	4	3	2	8	3	3	6	0	1	4	1	4	1	9	8	3	7	4	2	0	8	3	6	3	4	1	5	6	1	5	6	3	1
8	6	4	2	4	4	2	4	3	7	6	4	8	7	7	7	5	7	7	7	5	8	5	8	3	3	4	2	0	7	3	3	4	1	7	9	8	5	6	3	6	3	3	4	1	3	5	4
6	4	3	6	4	8	6	2	1	3	6	7	6	8	6	4	1	7	3	7	7	5	7	6	3	6	9	7	0	9	9	7	0	6	3	4	1	3	6	1	4	2	1	5	6	2	6	4
2	0	2	3	6	8	6	2	1	4	0	4	0	3	6	3	4	5	8	4	6	4	3	2	8	3	6	3	6	4	1	3	3	8	4	2	5	6	4	1	7	5	6	4	1	6	4	4
2	0	2	7	6	3	6	4	0	4	5	2	0	4	0	1	6	4	2	8	1	6	5	8	8	4	2	4	2	3	7	8	6	9	8	3	0	7	0	5	6	4	2	6	3	5	6	3
4	7	6	4	9	5	3	7	6	3	6	3	6	3	6	8	0	2	7	6	4	4	6	5	6	3	4	2	0	5	6	2	1	3	8	4	2	8	6	4	3	4	2	4	2	7	0	1
4	6	5	2	4	5	4	5	3	5	1	6	3	6	2	8	4	3	5	7	1	6	4	1	4	1	6	2	0	5	6	2	2	8	6	0	7	3	3	5	6	4	2	0	5	6	3	2
0	3	6	0	4	3	8	6	2	5	3	6	9	8	7	7	6	3	8	3	2	7	5	6	2	6	0	7	5	6	4	2	7	5	6	1	5	7	5	8	4	3	4	1	5	7	7	3
9	3	6	9	5	2	5	3	6	3	7	5	1	1	4	7	8	2	8	4	4	2	8	4	2	6	3	4	1	5	6	2	3	6	4	2	7	7	8	7	7	7	5	6	2	7	4	3
8	6	6	1	7	6	5	3	6	6	1	9	5	2	3	6	1	6	3	5	8	4	6	3	4	1	4	1	3	2	3	3	6	4	1	4	2	4	2	0	5	6	3	4	2	0	6	5
4	0	3	6	4	0	3	6	9	5	3	6	2	0	3	6	5	7	3	3	6	4	1	7	3	5	6	4	2	2	5	6	4	1	6	4	1	5	7	7	7	0	5	7	5	6	3	3
5	2	9	5	3	5	1	8	6	6	4	7	6	1	4	8	1	6	4	3	4	4	6	4	5	6	1	5	6	4	1	5	7	8	2	2	1	4	3	6	0	5	6	1	6	4	1	5
7	6	4	3	7	9	8	6	7	5	5	3	6	5	4	2	7	5	8	2	9	3	7	6	2	8	4	1	4	2	8	1	3	6	2	0	5	6	5	6	4	1	3	7	0	4	2	4
9	4	9	5	2	3	6	4	9	5	3	6	7	9	9	6	3	6	2	8	4	4	8	4	2	8	1	6	3	7	4	1	2	3	3	3	2	4	1	6	3	7	5	6	2	9	6	3
6	7	9	5	3	6	2	6	2	3	6	7	5	4	8	6	5	7	6	4	7	7	8	4	1	3	3	4	2	8	3	4	1	3	4	1	4	2	8	6	3	0	7	0	7	4	1	3
7	9	6	2	7	5	4	7	5	0	4	4	7	7	7	5	8	2	9	4	4	5	7	5	6	0	8	6	3	6	3	3	7	9	6	4	1	4	1	6	4	3	2	5	6	2	0	1
9	3	7	7	5	4	6	6	5	4	8	6	5	2	0	4	4	4	5	7	3	4	8	3	7	0	7	9	7	3	4	1	3	7	3	5	6	3	3	3	3	3	6	3	3	6	2	4
8	6	3	6	8	6	5	4	2	7	8	8	6	4	6	1	7	4	5	8	3	6	2	9	8	7	6	5	6	5	5	7	1	5	6	3	7	8	4	2	8	3	7	8	5	6	3	1
2	6	8	3	9	0	3	3	4	8	5	9	1	4	9	2	6	7	3	7	3	8	6	5	2	2	2	2	2	1	8	2	1	7	5	4	4	4	5	5	2	4	4	4	2	7	2	4
7	6	1	4	7	7	5	8	1	3	1	9	2	2	1	3	6	5	6	5	4	2	7	5	4	2	2	1	8	1	9	4	5	8	1	7	4	5	9	2	3	2	6	7	4	3	2	4
3	5	8	2	5	7	6	9	2	4	8	1	9	3	3	3	6	6	6	7	4	1	2	6	5	6	4	4	5	7	6	3	6	4	2	1	9	0	6	8	2	6	9	6	4	3	1	4
4	8	4	8	6	9	2	8	3	3	4	7	4	7	5	1	2	6	6	8	5	7	8	7	7	4	6	4	4	3	0	6	0	6	6	3	1	8	1	8	2	5	4	3	1	5	4	0
9	1	3	4	8	2	2	4	6	6	6	2	3	1	3	2	6	6	5	4	1	2	7	4	7	3	8	3	0	8	1	8	2	2	1	7	5	6	3	7	4	3	2	5	4	3	2	6
5	8	4	8	3	4	8	5	6	4	8	3	1	3	3	4	2	5	4	1	1	2	7	4	4	4	4	3	9	4	6	4	3	6	3	0	2	2	1	8	4	1	7	9	8	2	3	1
9	1	3	5	6	6	3	5	7	5	7	6	3	4	8	5	3	7	5	3	5	3	4	2	1	8	1	8	2	2	3	5	4	4	4	6	3	6	4	4	4	4	2	6	6	4	4	2
8	4	6	7	6	7	6	3	4	9	1	3	3	1	4	8	7	7	9	4	2	5	5	4	5	5	3	2	2	2	2	2	2	1	6	5	7	9	9	2	5	5	4	4	7	4	0	1
9	2	4	7	5	8	4	8	4	7	6	1	4	7	6	3	6	6	6	6	6	6	7	0	7	7	3	0	5	6	7	6	2	2	2	1	8	1	8	2	6	1	5	4	3	1	5	4
0	7	6	2	5	7	5	7	5	6	0	6	1	2	5	8	5	4	1	1	1	1	3	5	5	7	5	5	5	5	6	1	7	2	1	8	1	8	2	1	4	4	3	9	6	6	6	2
8	4	8	4	7	5	8	4	8	2	4	6	2	0	8	3	6	6	6	8	6	6	6	6	6	3	4	3	2	1	7	3	0	6	3	7	3	0	6	5	4	3	1	4	2	5	3	1
0	4	8	4	7	5	8	2	9	2	4	7	7	6	2	2	5	8	9	5	3	5	5	5	3	9	2	1	8	0	6	4	6	3	5	7	6	5	5	8	5	2	7	4	2	3	1	5
2	4	7	7	6	4	7	6	7	6	1	2	2	5	8	4	2	6	6	6	5	3	6	8	2	1	8	3	8	2	1	8	2	2	2	1	7	8	1	8	2	3	1	4	1	3	1	7
3	4	7	6	3	9	3	1	1	3	3	4	8	4	9	1	3	5	6	6	6	6	6	6	5	4	5	8	3	2	1	8	1	7	5	7	4	4	5	5	5	3	1	6	6	7	2	6
9	1	3	3	3	4	6	0	4	8	4	7	4	7	7	7	7	3	7	4	6	6	7	9	3	6	9	2	2	2	1	8	1	8	2	2	1	8	1	8	2	4	4	3	2	6	7	9
9	3	2	6	3	1	1	3	2	2	3	2	3	3	4	8	6	6	6	6	6	6	6	6	8	1	9	4	4	5	7	3	0	6	1	7	2	2	1	8	2	6	5	4	5	3	1	6
7	7	6	3	4	8	1	9	2	1	3	4	0	4	8	4	1	1	2	5	2	5	7	0	6	3	7	6	3	7	6	6	6	6	1	8	2	2	1	7	3	2	6	3	4	2	7	0
3	3	1	3	4	7	5	8	1	4	7	7	5	8	1	0	8	4	3	7	2	7	7	5	6	4	5	8	2	1	8	1	6	4	5	6	3	4	4	4	3	1	3	2	5	4	3	2
4	8	4	8	2	6	5	7	6	9	2	3	9	2	1	3	6	6	7	4	3	4	1	3	2	0	7	3	4	5	6	3	5	6	5	7	9	4	4	4	3	1	4	4	3	1	5	4
5	7	7	7	4	7	8	4	8	6	4	8	5	6	0	6	6	6	6	7	7	0	6	6	4	5	6	5	5	6	5	9	5	7	5	6	6	3	0	6	5	2	5	4	3	1	4	3
5	7	6	2	5	8	6	2	5	7	6	3	4	7	9	4	1	2	6	6	6	6	5	4	5	8	1	7	3	2	1	8	1	8	1	8	1	6	4	4	4	5	4	3	1	4	2	3
1	5	6	5	7	7	5	6	1	3	3	4	7	6	1	3	5	3	6	6	6	6	6	6	8	4	4	3	4	4	4	5	6	3	1	8	1	8	2	2	2	6	5	1	3	1	6	3
0	7	6	3	1	0	5	9	1	4	8	2	1	3	4	8	5	7	2	5	4	2	6	6	6	5	1	8	3	3	5	5	3	5	3	8	2	1	8	2	7	2	6	4	3	2	7	4
9	1	3	2	9	2	3	1	4	8	1	2	9	1	3	5	5	4	1	2	7	8	6	6	3	8	0	6	4	4	5	7	5	7	3	4	5	3	4	5	5	4	4	3	1	6	5	2
6	9	2	0	6	4	6	1	3	5	8	4	8	1	4	7	4	1	2	7	1	1	2	7	5	7	6	5	7	4	4	5	6	4	5	5	7	5	7	5	5	4	4	2	3	2	7	2
7	5	9	2	1	4	8	3	2	6	4	7	7	7	5	7	6	6	7	7	9	8	5	7	6	3	0	6	4	5	6	2	2	2	2	2	3	7	5	6	6	5	2	5	2	3	1	3
9	1	1	4	8	1	3	3	3	4	7	5	7	5	6	1	2	6	6	6	7	9	4	2	2	1	8	2	1	8	2	0	8	2	1	6	3	2	1	8	5	5	7	3	1	4	4	3
1	2	2	2	2	5	8	4	9	2	6	4	8	3	3	4	3	7	7	4	2	6	6	6	5	7	4	4	5	7	4	4	5	6	7	7	4	4	4	4	2	3	1	1	3	3	1	6
8	9	2	9	2	2	3	4	8	2	3	2	4	7	7	5	4	1	2	6	6	6	6	6	5	6	5	0	7	4	5	4	4	4	5	8	0	7	2	1	4	4	4	2	4	3	4	2
9	1	1	3	3	3	1	4	6	3	3	4	6	7	5	8	5	5	5	4	1	1	1	1	7	7	4	5	5	4	4	4	5	4	2	1	8	0	6	4	3	1	3	2	9	9	5	4
1	3	1	4	7	5	8	5	6	4	8	4	8	1	4	7	0	8	9	3	4	2	8	5	4	5	5	9	4	4	4	3	0	6	8	1	8	1	7	6	4	2	0	2	4	2	6	3
0	7	5	6	1	2	4	8	2	2	9	2	8	1	4	6	6	6	6	6	6	6	6	6	4	5	5	4	3	9	3	0	5	0	6	7	3	1	7	2	5	4	3	1	4	4	3	2
4	7	5	9	1	1	9	1	3	5	6	9	2	3	3	3	5	4	3	4	2	6	6	6	4	4	5	4	5	9	4	4	4	5	6	4	4	4	5	7	3	2	4	3	3	4	4	2
0	2	1	4	6	1	1	4	7	9	1	2	9	2	0	3	5	5	3	5	3	7	6	6	1	7	6	6	5	8	1	8	2	1	8	1	7	6	5	5	5	2	5	4	3	1	4	4
5	8	4	7	7	9	1	4	7	8	1	3	1	2	5	8	9	6	6	6	6	6	6	4	5	4	4	4	4	4	4	5	6	3	1	8	1	7	3	1	4	5	4	4	4	3	1	8
7	5	9	1	2	9	1	4	8	2	3	4	8	3	4	8	5	4	1	1	1	2	6	6	6	5	4	4	5	6	3	7	7	4	4	4	4	4	5	0	3	1	5	4	3	1	4	2
2	7	6	1	1	4	8	3	4	7	6	1	2	7	6	3	8	4	1	2	6	6	6	7	4	3	2	1	7	3	8	3	5	7	6	3	2	1	8	2	2	7	5	1	4	4	4	2
8	4	7	6	1	3	4	8	2	4	8	3	3	1	4	8	6	7	0	9	3	9	3	7	4	0	6	5	8	2	2	1	6	4	4	5	8	2	2	2	4	1	3	2	4	3	2	2
2	0	6	4	6	5	8	4	9	2	1	4	8	3	3	1	2	6	8	6	6	7	1	1	8	2	3	5	5	6	3	7	3	2	5	5	4	3	4	4	9	4	3	2	2	4	3	2
1	4	9	1	4	7	6	1	4	6	1	4	8	3	4	6	6	6	5	5	2	6	6	6	5	9	5	9	2	1	6	4	4	4	4	5	3	8	3	1	4	0	1	6	1	4	1	1
2	5	7	5	8	2	4	7	5	6	5	8	3	3	5	7	2	6	6	6	8	4	2	6	4	2	1	9	3	9	4	7	2	2	2	1	6	4	4	5	1	6	3	1	3	2	3	1
3	0	5	9	2	1	2	7	5	7	5	8	4	6	4	7	8	6	6	7	8	5	5	4	4	4	5	6	4	4	5	7	4	4	5	3	9	3	4	4	1	9	4	4	1	3	2	7
1	4	8	1	2	3	3	1	2	0	3	2	2	5	7	5	3	5	5	4	2	6	6	6	4	4	5	6	9	3	8	1	6	5	5	9	3	8	2	1	1	3	3	1	5	4	4	3
3	4	0	6	3	4	8	4	6	9	1	3	4	6	7	7	7	2	6	6	6	6	6	6	2	2	2	3	9	4	4	6	8	1	7	5	3	7	6	5	4	4	9	8	2	4	4	3
5	8	3	4	8	4	8	4	8	3	4	8	1	2	7	6	6	6	7	3	6	7	9	8	1	8	1	8	1	8	3	5	8	3	0	7	7	4	5	5	4	2	4	3	3	1	0	1
6	1	4	4	7	5	7	5	7	8	3	3	3	4	7	5	5	5	5	6	6	6	6	6	5	4	4	5	9	4	4	6	4	5	7	9	3	1	8	3	2	7	3	1	4	4	3	1
3	4	8	4	7	5	7	5	8	5	8	5	7	5	8	3	6	6	6	6	5	8	5	6	9	2	2	1	7	9	4	4	4	4	4	5	5	7	4	4	4	3	1	7	2	4	4	9
2	3	2	5	8	5	7	6	2	7	6	1	3	3	4	8	5	2	6	5	6	6	6	6	8	1	8	1	8	2	1	8	1	6	4	2	2	1	7	3	0	1	3	2	2	6	5	2
1	3	2	1	2	7	9	1	2	2	5	8	4	6	2	3	5	6	6	6	6	1	3	7	3	8	2	1	7	6	6	5	8	2	0	8	2	1	7	6	6	1	4	2	7	3	1	7
7	5	7	6	3	4	6	0	3	4	8	2	4	7	4	6	6	6	6	8	5	3	6	6	5	7	6	5	7	9	0	6	2	1	7	4	4	4	2	2	4	4	0	2	3	2	4	1
7	5	8	3	3	4	8	2	1	3	3	1	2	1	3	4	1	3	9	4	1	2	5	5	7	7	3	0	6	3	2	2	2	1	8	2	1	7	2	2	6	4	3	1	6	9	9	7
9	1	3	3	3	3	3	3	4	8	2	3	4	7	7	6	6	6	6	6	6	8	6	7	4	4	7	6	6	7	6	2	4	4	4	3	2	3	6	7	3	1	5	2	5	5	1	5
9	1	4	8	2	1	3	2	3	4	8	3	3	2	1	3	7	7	8	6	5	5	5	7	3	8	2	2	1	8	2	3	0	6	5	2	1	6	6	6	3	1	3	1	8	5	2	6
5	8	4	8	1	4	8	5	7	6	2	5	8	2	4	7	8	5	5	3	6	5	6	7	8	2	1	8	1	7	4	4	5	4	4	4	4	4	5	1	8	5	5	1	6	4	3	1
4	8	7	5	6	1	4	8	5	7	7	6	2	9	2	9	3	9	6	6	6	6	6	6	4	5	8	2	2	1	8	2	1	8	3	4	5	7	2	2	3	3	1	5	4	4	4	2
3	3	3	4	7	5	8	4	8	5	7	7	9	2	3	4	1	2	6	8	5	2	6	5	4	5	9	4	3	2	2	2	2	2	2	2	1	6	5	9	7	5	3	2	6	6	6	3
0	3	3	2	2	2	1	4	7	7	4	7	6	2	2	2	6	6	6	7	8	6	6	6	3	9	4	5	0	8	2	3	6	5	7	4	4	5	6	5	2	4	4	4	2	5	3	2
1	3	3	4	9	3	4	6	2	1	2	2	2	7	5	8	5	8	6	6	7	8	5	3	8	1	7	8	1	6	1	8	2	1	7	3	9	3	3	4	3	3	1	3	3	2	2	3
4	8	5	7	7	6	2	1	2	5	9	1	3	0	4	6	6	6	6	6	6	6	6	6	3	4	5	0	7	6	4	4	3	0	6	4	4	4	4	5	2	7	1	4	4	4	5	4
5	8	4	8	4	8	3	3	2	9	2	7	6	1	3	2	6	6	6	6	6	5	8	9	4	5	7	2	1	8	2	1	6	6	6	6	7	6	3	2	3	2	6	2	4	2	3	2
