# Supplementary material for: Bayesian biclustering by dynamics: Algorithm testing, comparison against random agglomeration, and calculation of application specific prior information
Source: MethodsX. 2020 Apr 22;7:100897. doi: 10.1016/j.mex.2020.100897 (PMC7199012; doi:10.1016/j.mex.2020.100897)
Supplement: Supplementary file 2 [file mmc2.zip › testdata_results.xlsm]

## Sheet: Sc2
	80	48																										1	1	1	1	1	1	1	1	1	1	1	1	1	1	1	1	1	1	1	1	21	21
																												1	12	16	8	15	3	7	20	5	6	13	10	11	14	18	2	4	17	9	19	21	78
------------ output\Sc2_out.csv ------------																										1	1
initial score = -30046.315487	prevscore	newscore				jointype	v1	v2	mincombo score	(prevscore - newscore)																1	2
0 -- stage: prevscore = -30046.315487, newscore = -29972.355114 (19, 20, -0.323538) (3680)	-30046.3	-29972.4	66	69	73	s	19	20	-0.3235	73.9604																1	3
1 -- well: prevscore = -29972.355114, newscore = -29929.707305 (70, 72, -0.311108) (3634)	-29972.4	-29929.7	65	68	72	w	70	72	-0.3111	42.6478																1	4
2 -- well: prevscore = -29929.707305, newscore = -29888.328007 (33, 35, -0.309836) (3588)	-29929.7	-29888.3	65	68	72	w	33	35	-0.3098	41.3793																1	5
3 -- stage: prevscore = -29888.328007, newscore = -29817.026666 (29, 30, -0.278318) (3510)	-29888.3	-29817	66	69	73	s	29	30	-0.2783	71.3013																1	6
4 -- well: prevscore = -29817.026666, newscore = -29772.039904 (5, 12, -0.277802) (3465)	-29817	-29772	65	67	71	w	5	12	-0.2778	44.9868																1	7
5 -- stage: prevscore = -29772.039904, newscore = -29699.785904 (16, 17, -0.270495) (3388)	-29772	-29699.8	66	69	73	s	16	17	-0.2704	72.254																1	8
6 -- stage: prevscore = -29699.785904, newscore = -29628.682633 (43, 44, -0.236130) (3311)	-29699.8	-29628.7	66	69	73	s	43	44	-0.2361	71.1033																1	9
7 -- well: prevscore = -29628.682633, newscore = -29588.552127 (47, 66, -0.214802) (3268)	-29628.7	-29588.6	65	68	72	w	47	66	-0.2148	40.1305																1	10
8 -- well: prevscore = -29588.552127, newscore = -29548.303838 (46, 65, -0.190635) (3225)	-29588.6	-29548.3	65	68	72	w	46	65	-0.1906	40.2483																1	11
9 -- stage: prevscore = -29548.303838, newscore = -29469.867856 (32, 33, -0.176749) (3150)	-29548.3	-29469.9	66	69	73	s	32	33	-0.1767	78.436																1	12
10 -- well: prevscore = -29469.867856, newscore = -29424.832075 (48, 74, -0.129550) (3108)	-29469.9	-29424.8	66	69	73	w	48	74	-0.1295	45.0358																1	13
11 -- well: prevscore = -29424.832075, newscore = -29378.948996 (7, 14, -0.050075) (3066)	-29424.8	-29378.9	66	68	72	w	7	14	-0.05	45.8831																1	14
12 -- well: prevscore = -29378.948996, newscore = -29336.284793 (54, 78, -0.039056) (3024)	-29378.9	-29336.3	66	69	73	w	54	78	-0.039	42.6642																1	15
13 -- well: prevscore = -29336.284793, newscore = -29292.716722 (0, 11, -0.033079) (2982)	-29336.3	-29292.7	66	68	72	w	0	11	-0.033	43.5681																16	16
14 -- well: prevscore = -29292.716722, newscore = -29248.240557 (30, 51, -0.031366) (2940)	-29292.7	-29248.2	66	69	73	w	30	51	-0.0313	44.4762																16	17
15 -- well: prevscore = -29248.240557, newscore = -29205.653315 (45, 75, -0.018983) (2898)	-29248.2	-29205.7	66	69	73	w	45	75	-0.0189	42.5872																16	18
16 -- well: prevscore = -29205.653315, newscore = -29159.888020 (26, 41, -0.007588) (2856)	-29205.7	-29159.9	66	69	73	w	26	41	-0.0075	45.7653																16	19
17 -- well: prevscore = -29159.888020, newscore = -29114.410406 (21, 37, -0.001059) (2814)	-29159.9	-29114.4	66	69	73	w	21	37	-0.001	45.4776																16	20
18 -- well: prevscore = -29114.410406, newscore = -29067.651859 (24, 68, 0.008802) (2772)	-29114.4	-29067.7	66	69	73	w	24	68	0.0088	46.7585																16	21
19 -- well: prevscore = -29067.651859, newscore = -29006.211411 (48, 55, 0.043056) (2730)	-29067.7	-29006.2	66	69	73	w	48	55	0.04305	61.4404																16	22
20 -- well: prevscore = -29006.211411, newscore = -28943.031320 (33, 79, 0.047549) (2688)	-29006.2	-28943	66	69	73	w	33	79	0.04754	63.1801																16	23
21 -- well: prevscore = -28943.031320, newscore = -28900.849544 (22, 60, 0.050657) (2646)	-28943	-28900.8	66	69	73	w	22	60	0.05065	42.1818																24	24
22 -- well: prevscore = -28900.849544, newscore = -28854.273318 (44, 62, 0.053590) (2604)	-28900.8	-28854.3	66	69	73	w	44	62	0.05359	46.5762																24	25
23 -- well: prevscore = -28854.273318, newscore = -28813.072370 (3, 16, 0.064527) (2562)	-28854.3	-28813.1	66	68	72	w	3	16	0.06452	41.2009																24	26
24 -- stage: prevscore = -28813.072370, newscore = -28708.525099 (16, 18, 0.081773) (2501)	-28813.1	-28708.5	67	70	74	s	16	18	0.08177	104.547									IMPLEMENTED TRANSPOSED							24	27
25 -- well: prevscore = -28708.525099, newscore = -28666.928736 (9, 10, 0.086398) (2460)	-28708.5	-28666.9	66	68	72	w	9	10	0.08639	41.5964																24	28
26 -- well: prevscore = -28666.928736, newscore = -28623.658398 (40, 67, 0.086453) (2419)	-28666.9	-28623.7	66	69	73	w	40	67	0.08645	43.2703																24	29
27 -- stage: prevscore = -28623.658398, newscore = -28551.732436 (40, 41, 0.087993) (2360)	-28623.7	-28551.7	67	70	74	s	40	41	0.08799	71.926																24	30
28 -- stage: prevscore = -28551.732436, newscore = -28480.526893 (1, 2, 0.088151) (2301)	-28551.7	-28480.5	67	69	72	s	1	2	0.08815	71.2055																24	31
29 -- well: prevscore = -28480.526893, newscore = -28437.366140 (39, 43, 0.094699) (2262)	-28480.5	-28437.4	66	69	73	w	39	43	0.09469	43.1608																24	32
30 -- well: prevscore = -28437.366140, newscore = -28390.909551 (23, 25, 0.107755) (2223)	-28437.4	-28390.9	66	69	73	w	23	25	0.10775	46.4566																24	33
31 -- well: prevscore = -28390.909551, newscore = -28347.055651 (32, 57, 0.112097) (2184)	-28390.9	-28347.1	66	69	73	w	32	57	0.11209	43.8539																24	34
32 -- well: prevscore = -28347.055651, newscore = -28305.868980 (6, 19, 0.122916) (2145)	-28347.1	-28305.9	66	68	72	w	6	19	0.12291	41.1867																24	35
33 -- stage: prevscore = -28305.868980, newscore = -28207.917114 (28, 29, 0.133249) (2090)	-28305.9	-28207.9	67	70	74	s	28	29	0.13324	97.9519																24	36
34 -- well: prevscore = -28207.917114, newscore = -28166.322605 (20, 77, 0.271648) (2052)	-28207.9	-28166.3	66	69	73	w	20	77	0.27164	41.5945																24	37
35 -- well: prevscore = -28166.322605, newscore = -28121.497927 (34, 63, 0.275969) (2014)	-28166.3	-28121.5	66	69	73	w	34	63	0.27596	44.8247																24	38
36 -- stage: prevscore = -28121.497927, newscore = -28049.047843 (3, 4, 0.285802) (1961)	-28121.5	-28049	67	69	72	s	3	4	0.2858	72.4501				To Run:												24	39
37 -- well: prevscore = -28049.047843, newscore = -28005.414486 (53, 59, 0.293210) (1924)	-28049	-28005.4	66	69	73	w	53	59	0.29321	43.6334				1	Copy entire contents of out80x48.csv to cell A3.											40	40
38 -- stage: prevscore = -28005.414486, newscore = -27936.917019 (45, 46, 0.296891) (1872)	-28005.4	-27936.9	67	70	74	s	45	46	0.29689	68.4975				2	Place cursor on cell AB2. Press ctrl+d to run drawClusters() macro.											40	41
39 -- stage: prevscore = -27936.917019, newscore = -27862.573141 (35, 36, 0.301350) (1820)	-27936.9	-27862.6	67	70	74	s	35	36	0.30135	74.3439																40	42
40 -- well: prevscore = -27862.573141, newscore = -27819.860301 (69, 76, 0.302029) (1785)	-27862.6	-27819.9	66	69	73	w	69	76	0.30202	42.7128																40	43
41 -- stage: prevscore = -27819.860301, newscore = -27738.561006 (23, 24, 0.309640) (1734)	-27819.9	-27738.6	67	70	74	s	23	24	0.30964	81.2993																40	44
42 -- stage: prevscore = -27738.561006, newscore = -27633.402017 (34, 35, 0.312024) (1683)	-27738.6	-27633.4	67	70	74	s	34	35	0.31202	105.159																40	45
43 -- well: prevscore = -27633.402017, newscore = -27592.924622 (13, 17, 0.332283) (1650)	-27633.4	-27592.9	66	69	73	w	13	17	0.33228	40.4774																40	46
44 -- well: prevscore = -27592.924622, newscore = -27548.352883 (50, 73, 0.342064) (1617)	-27592.9	-27548.4	66	69	73	w	50	73	0.34206	44.5717																40	47
45 -- well: prevscore = -27548.352883, newscore = -27505.965946 (36, 56, 0.363828) (1584)	-27548.4	-27506	66	69	73	w	36	56	0.36382	42.3869
46 -- stage: prevscore = -27505.965946, newscore = -27429.733400 (9, 10, 0.383935) (1536)	-27506	-27429.7	67	69	73	s	9	10	0.38393	76.2325
47 -- well: prevscore = -27429.733400, newscore = -27385.530758 (49, 58, 0.389609) (1504)	-27429.7	-27385.5	66	69	73	w	49	58	0.3896	44.2026
48 -- well: prevscore = -27385.530758, newscore = -27325.251670 (46, 52, 0.397305) (1472)	-27385.5	-27325.3	66	69	73	w	46	52	0.3973	60.2791
49 -- stage: prevscore = -27325.251670, newscore = -27250.155957 (26, 27, 0.436761) (1426)	-27325.3	-27250.2	67	70	74	s	26	27	0.43676	75.0957
50 -- well: prevscore = -27250.155957, newscore = -27188.088687 (28, 30, 0.450739) (1395)	-27250.2	-27188.1	66	69	73	w	28	30	0.45073	62.0673
51 -- stage: prevscore = -27188.088687, newscore = -27093.404441 (25, 26, 0.470107) (1350)	-27188.1	-27093.4	67	70	74	s	25	26	0.4701	94.6842
52 -- stage: prevscore = -27093.404441, newscore = -26994.373179 (9, 11, 0.476047) (1305)	-27093.4	-26994.4	67	69	73	s	9	11	0.47604	99.0313
53 -- well: prevscore = -26994.373179, newscore = -26950.742057 (8, 18, 0.492810) (1276)	-26994.4	-26950.7	66	68	72	w	8	18	0.49281	43.6311
54 -- well: prevscore = -26950.742057, newscore = -26889.608453 (4, 5, 0.525462) (1247)	-26950.7	-26889.6	66	68	71	w	4	5	0.52546	61.1336
55 -- well: prevscore = -26889.608453, newscore = -26831.129656 (1, 3, 0.554571) (1218)	-26889.6	-26831.1	66	68	71	w	1	3	0.55457	58.4788
56 -- stage: prevscore = -26831.129656, newscore = -26690.480897 (1, 3, 0.583436) (1176)	-26831.1	-26690.5	67	69	72	s	1	3	0.58343	140.649
57 -- well: prevscore = -26690.480897, newscore = -26632.372130 (29, 44, 0.585010) (1148)	-26690.5	-26632.4	66	69	73	w	29	44	0.58501	58.1088
58 -- stage: prevscore = -26632.372130, newscore = -26559.218610 (21, 22, 0.595481) (1107)	-26632.4	-26559.2	67	70	74	s	21	22	0.59548	73.1535
59 -- stage: prevscore = -26559.218610, newscore = -26408.810998 (19, 21, 0.589037) (1066)	-26559.2	-26408.8	67	70	74	s	19	21	0.58903	150.408
60 -- stage: prevscore = -26408.810998, newscore = -26319.466750 (42, 43, 0.632812) (1025)	-26408.8	-26319.5	67	70	74	s	42	43	0.63281	89.3442
61 -- stage: prevscore = -26319.466750, newscore = -26058.640464 (16, 19, 0.673139) (984)	-26319.5	-26058.6	67	70	74	s	16	19	0.67313	260.826
62 -- stage: prevscore = -26058.640464, newscore = -25902.790998 (15, 16, 0.472969) (943)	-26058.6	-25902.8	67	70	74	s	15	16	0.47296	155.849
63 -- well: prevscore = -25902.790998, newscore = -25847.459509 (27, 49, 0.700501) (920)	-25902.8	-25847.5	66	69	73	w	27	49	0.7005	55.3315
64 -- well: prevscore = -25847.459509, newscore = -25791.758213 (0, 15, 0.724086) (897)	-25847.5	-25791.8	66	68	72	w	0	15	0.72408	55.7013
65 -- well: prevscore = -25791.758213, newscore = -25735.434372 (22, 42, 0.725691) (874)	-25791.8	-25735.4	66	69	73	w	22	42	0.72569	56.3238
66 -- stage: prevscore = -25735.434372, newscore = -25660.556095 (37, 38, 0.771650) (836)	-25735.4	-25660.6	67	70	74	s	37	38	0.77165	74.8783
67 -- stage: prevscore = -25660.556095, newscore = -25585.847716 (7, 8, 0.799437) (798)	-25660.6	-25585.8	67	69	72	s	7	8	0.79943	74.7084
68 -- well: prevscore = -25585.847716, newscore = -25527.706357 (2, 6, 0.839997) (777)	-25585.8	-25527.7	66	68	71	w	2	6	0.83999	58.1414
69 -- well: prevscore = -25527.706357, newscore = -25463.347687 (20, 61, 0.851643) (756)	-25527.7	-25463.3	66	69	73	w	20	61	0.85164	64.3587
70 -- well: prevscore = -25463.347687, newscore = -25418.892811 (64, 71, 0.871822) (735)	-25463.3	-25418.9	66	69	73	w	64	71	0.87182	44.4549
71 -- stage: prevscore = -25418.892811, newscore = -25217.000026 (25, 28, 0.920824) (700)	-25418.9	-25217	67	70	74	s	25	28	0.92082	201.893
72 -- well: prevscore = -25217.000026, newscore = -25115.850419 (47, 48, 1.035408) (680)	-25217	-25115.9	66	69	73	w	47	48	1.0354	101.15
73 -- well: prevscore = -25115.850419, newscore = -25055.623593 (38, 39, 1.088759) (660)	-25115.9	-25055.6	66	69	73	w	38	39	1.08875	60.2268
74 -- well: prevscore = -25055.623593, newscore = -24955.286213 (33, 40, 1.093245) (640)	-25055.6	-24955.3	66	69	73	w	33	40	1.09324	100.337
75 -- well: prevscore = -24955.286213, newscore = -24898.490128 (31, 50, 1.164420) (620)	-24955.3	-24898.5	66	69	73	w	31	50	1.16442	56.7961
76 -- stage: prevscore = -24898.490128, newscore = -24818.306966 (13, 14, 1.164798) (589)	-24898.5	-24818.3	67	70	74	s	13	14	1.16479	80.1832
77 -- well: prevscore = -24818.306966, newscore = -24739.694961 (45, 70, 1.192893) (570)	-24818.3	-24739.7	66	69	73	w	45	70	1.19289	78.612
78 -- stage: prevscore = -24739.694961, newscore = -24640.249736 (12, 13, 1.216218) (540)	-24739.7	-24640.2	67	70	74	s	12	13	1.21621	99.4452
79 -- stage: prevscore = -24640.249736, newscore = -24476.694056 (42, 45, 1.217798) (510)	-24640.2	-24476.7	67	70	74	s	42	45	1.21779	163.556
80 -- stage: prevscore = -24476.694056, newscore = -24395.881702 (5, 6, 1.254429) (480)	-24476.7	-24395.9	67	69	72	s	5	6	1.25442	80.8123
81 -- stage: prevscore = -24395.881702, newscore = -24213.202789 (1, 5, 1.114561) (450)	-24395.9	-24213.2	67	69	72	s	1	5	1.11456	182.679
82 -- stage: prevscore = -24213.202789, newscore = -24058.898434 (0, 1, 1.139110) (420)	-24213.2	-24058.9	67	69	72	s	0	1	1.13911	154.304
83 -- stage: prevscore = -24058.898434, newscore = -23861.997444 (9, 12, 1.265563) (390)	-24058.9	-23862	67	69	73	s	9	12	1.26556	196.901
84 -- stage: prevscore = -23861.997444, newscore = -23662.395449 (7, 9, 1.249018) (360)	-23862	-23662.4	67	69	72	s	7	9	1.24901	199.602
85 -- stage: prevscore = -23662.395449, newscore = -23142.714418 (0, 7, 0.886039) (330)	-23662.4	-23142.7	67	69	72	s	0	7	0.88603	519.681
86 -- well: prevscore = -23142.714418, newscore = -23065.327520 (24, 36, 1.355988) (319)	-23142.7	-23065.3	66	69	73	w	24	36	1.35598	77.3869
87 -- well: prevscore = -23065.327520, newscore = -22963.825932 (0, 7, 1.406331) (308)	-23065.3	-22963.8	66	68	71	w	0	7	1.40633	101.502
88 -- stage: prevscore = -22963.825932, newscore = -22752.427910 (40, 42, 1.431361) (280)	-22963.8	-22752.4	67	70	74	s	40	42	1.43136	211.398
89 -- well: prevscore = -22752.427910, newscore = -22665.157650 (26, 34, 1.501692) (270)	-22752.4	-22665.2	66	69	73	w	26	34	1.50169	87.2703
90 -- stage: prevscore = -22665.157650, newscore = -22500.564976 (32, 34, 1.528071) (243)	-22665.2	-22500.6	67	70	74	s	32	34	1.52807	164.593
91 -- stage: prevscore = -22500.564976, newscore = -22296.751621 (32, 37, 0.894344) (216)	-22500.6	-22296.8	67	70	74	s	32	37	0.89434	203.813
92 -- well: prevscore = -22296.751621, newscore = -22194.028455 (20, 32, 1.862370) (208)	-22296.8	-22194	66	69	73	w	20	32	1.86237	102.723
93 -- well: prevscore = -22194.028455, newscore = -22116.547592 (9, 13, 1.909589) (200)	-22194	-22116.5	66	68	72	w	9	13	1.90958	77.4809
94 -- well: prevscore = -22116.547592, newscore = -22014.625599 (21, 22, 1.975760) (192)	-22116.5	-22014.6	66	69	73	w	21	22	1.97576	101.922
95 -- well: prevscore = -22014.625599, newscore = -21892.419682 (23, 45, 2.190578) (184)	-22014.6	-21892.4	66	69	73	w	23	45	2.19057	122.206
96 -- well: prevscore = -21892.419682, newscore = -21788.464397 (27, 53, 2.231595) (176)	-21892.4	-21788.5	66	69	73	w	27	53	2.23159	103.955
97 -- well: prevscore = -21788.464397, newscore = -21612.500300 (21, 31, 2.242057) (168)	-21788.5	-21612.5	66	69	73	w	21	31	2.24205	175.964
98 -- stage: prevscore = -21612.500300, newscore = -21394.401756 (23, 25, 2.260233) (147)	-21612.5	-21394.4	67	70	74	s	23	25	2.26023	218.099
99 -- well: prevscore = -21394.401756, newscore = -21290.927060 (1, 8, 2.536454) (140)	-21394.4	-21290.9	66	68	71	w	1	8	2.53645	103.475
100 -- well: prevscore = -21290.927060, newscore = -21151.611459 (20, 69, 2.563673) (133)	-21290.9	-21151.6	67	70	74	w	20	69	2.56367	139.316
101 -- well: prevscore = -21151.611459, newscore = -20954.586677 (23, 38, 2.583425) (126)	-21151.6	-20954.6	67	70	74	w	23	38	2.58342	197.025
102 -- well: prevscore = -20954.586677, newscore = -20820.717445 (29, 46, 2.653437) (119)	-20954.6	-20820.7	67	70	74	w	29	46	2.65343	133.869
103 -- well: prevscore = -20820.717445, newscore = -20668.356000 (4, 9, 2.852475) (112)	-20820.7	-20668.4	67	69	72	w	4	9	2.85247	152.361
104 -- well: prevscore = -20668.356000, newscore = -20560.493434 (28, 54, 2.914328) (105)	-20668.4	-20560.5	67	70	74	w	28	54	2.91432	107.863
105 -- well: prevscore = -20560.493434, newscore = -20397.905602 (0, 2, 3.412931) (98)	-20560.5	-20397.9	67	69	72	w	0	2	3.41293	162.588
106 -- stage: prevscore = -20397.905602, newscore = -20242.485444 (39, 40, 3.492109) (84)	-20397.9	-20242.5	68	71	75	s	39	40	3.4921	155.42
107 -- well: prevscore = -20242.485444, newscore = -19948.937694 (20, 33, 3.515748) (78)	-20242.5	-19948.9	67	70	74	w	20	33	3.51574	293.548
108 -- well: prevscore = -19948.937694, newscore = -19671.366651 (29, 47, 3.586492) (72)	-19948.9	-19671.4	67	70	74	w	29	47	3.58649	277.571
109 -- well: prevscore = -19671.366651, newscore = -19338.864972 (20, 24, 3.634177) (66)	-19671.4	-19338.9	67	70	74	w	20	24	3.63417	332.502
110 -- stage: prevscore = -19338.864972, newscore = -19187.615888 (31, 32, 4.418146) (55)	-19338.9	-19187.6	68	71	75	s	31	32	4.41814	151.249
111 -- stage: prevscore = -19187.615888, newscore = -18506.041461 (23, 31, 1.315008) (44)	-19187.6	-18506	68	71	75	s	23	31	1.315	681.574
112 -- well: prevscore = -18506.041461, newscore = -18164.155454 (23, 27, 4.522289) (40)	-18506	-18164.2	67	70	74	w	23	27	4.52228	341.886
113 -- well: prevscore = -18164.155454, newscore = -17469.865321 (23, 29, 4.679172) (36)	-18164.2	-17469.9	67	70	74	w	23	29	4.67917	694.29
114 -- well: prevscore = -17469.865321, newscore = -17089.554159 (20, 26, 4.824652) (32)	-17469.9	-17089.6	67	70	74	w	20	26	4.82465	380.311
115 -- well: prevscore = -17089.554159, newscore = -16951.798952 (28, 64, 4.839165) (28)	-17089.6	-16951.8	67	70	74	w	28	64	4.83916	137.755
116 -- well: prevscore = -16951.798952, newscore = -16278.135831 (20, 21, 4.873400) (24)	-16951.8	-16278.1	67	70	74	w	20	21	4.8734	673.663
117 -- well: prevscore = -16278.135831, newscore = -15546.762469 (20, 28, 4.439022) (20)	-16278.1	-15546.8	67	70	74	w	20	28	4.43902	731.373
118 -- well: prevscore = -15546.762469, newscore = -13763.221230 (20, 23, 4.428682) (16)	-15546.8	-13763.2	67	70	74	w	20	23	4.42868	1783.54
119 -- well: prevscore = -13763.221230, newscore = -13380.870275 (0, 4, 5.114006) (12)	-13763.2	-13380.9	67	69	72	w	0	4	5.114	382.351
120 -- well: prevscore = -13380.870275, newscore = -12959.278218 (0, 1, 4.837339) (8)	-13380.9	-12959.3	67	69	72	w	0	1	4.83733	421.592
final score = -12959.278218
[truncated: 138 more columns]
